# Supplementary material for: Differences in gastric microbiota and mucosal function between patients with chronic superficial gastritis and intestinal metaplasia
Source: Front Microbiol. 2022 Nov 17;13:950325. doi: 10.3389/fmicb.2022.950325 (PMC9712754; doi:10.3389/fmicb.2022.950325)
Supplement: Supplementary file 1 [file Data_Sheet_1.zip]

Archive with 18 entries (16 files):
- Supplementary materials/
- Supplementary materials/Original glue map of Fig. 2B/
- Supplementary materials/Original glue map of Fig. 2B/CDX2.jpg
- Supplementary materials/Original glue map of Fig. 2B/MUC2.jpg
- Supplementary materials/Original glue map of Fig. 2B/MUC5A.jpg
- Supplementary materials/Original glue map of Fig. 2B/β-actin.jpg
- Supplementary materials/Original glue map of Fig. 2B/扫描.jpg
- Supplementary materials/Raw data of Fig. 2A.xlsx
- Supplementary materials/Raw data of Fig. 2C.xlsx
- Supplementary materials/Raw data of Fig. 3A-C.xlsx
- Supplementary materials/Raw data of Fig. 3D.xlsx
- Supplementary materials/Raw data of Fig. 3E-F.xlsx
- Supplementary materials/Raw data of Fig. 4A.xlsx
- Supplementary materials/Raw data of Fig. 4B.xlsx
- Supplementary materials/Raw data of Fig. 4C.xlsx
- Supplementary materials/Raw data of Fig. 5A.xlsx
- Supplementary materials/Raw data of Fig. 5B-G.xlsx
- Supplementary materials/Raw data of Table 2.xlsx
