# Supplementary material for: Differences in gastric microbiota and mucosal function between patients with chronic superficial gastritis and intestinal metaplasia
Source: Front Microbiol. 2022 Nov 17;13:950325. doi: 10.3389/fmicb.2022.950325 (PMC9712754; doi:10.3389/fmicb.2022.950325)
Supplement: Supplementary file 1 [file Data_Sheet_1.zip › Supplementary materials/Raw data of Fig. 2A.xlsx]

## Sheet: MUC2
CGS	IM
1.02	2.15
0.95	2.34
1.06	1.98

## Sheet: CDX2
CGS	IM
1.02	3.25
0.85	3.55
1.12	2.89

## Sheet: MUC5AC
CGS	IM
1.22	2.25
1.01	2.73
1.12	2.89
