# Supplementary material for: Differences in gastric microbiota and mucosal function between patients with chronic superficial gastritis and intestinal metaplasia
Source: Front Microbiol. 2022 Nov 17;13:950325. doi: 10.3389/fmicb.2022.950325 (PMC9712754; doi:10.3389/fmicb.2022.950325)
Supplement: Supplementary file 1 [file Data_Sheet_1.zip › Supplementary materials/Raw data of Fig. 2C.xlsx]

## Sheet: MUC2 β-Actin
CGS	IM
0.467	0.633
0.184	0.723
0.387	0.565

## Sheet: CDX2 β-Actin
CGS	IM
0.374	0.823
0.435	0.815
0.196	0.67

## Sheet: MUC5AC β-Actin
CGS	IM
0.398	0.504
0.109	0.617
0.342	0.627
