# Supplementary material for: Differences in gastric microbiota and mucosal function between patients with chronic superficial gastritis and intestinal metaplasia
Source: Front Microbiol. 2022 Nov 17;13:950325. doi: 10.3389/fmicb.2022.950325 (PMC9712754; doi:10.3389/fmicb.2022.950325)
Supplement: Supplementary file 1 [file Data_Sheet_1.zip › Supplementary materials/Raw data of Fig. 3A-C.xlsx]

## Sheet:  Thermi 
CSG	IM
0.705145	0.494693
0.264304	0.817865
0.537744	0.629353
0.709949	0.690381
0.423204	0.669164
0.149972	0.530086
0.014832	0.777097
0.006718	0.58579
0.133526	0.424679
0.576983	0.536078
0.518334	0.400503
0.691538	0.385959

## Sheet: Proteobacteria
CSG	IM
0.069547	0.103059
0.449066	0.079145
0.108714	0.182926
0.105126	0.101779
0.457532	0.119047
0.749533	0.166345
0.914252	0.089046
0.913282	0.089126
0.664918	0.182809
0.119417	0.248871
0.17667	0.395728
0.198419	0.531401

## Sheet: Firmicutes
CSG	IM
0.213674	0.345729
0.09504	0.062588
0.148043	0.128404
0.156256	0.146422
0.083083	0.125833
0.038546	0.220106
0.012187	0.106715
0.010911	0.305694
0.052513	0.226289
0.093931	0.115769
0.105562	0.171117
0.080575	0.054921
