# Supplementary material for: Differences in gastric microbiota and mucosal function between patients with chronic superficial gastritis and intestinal metaplasia
Source: Front Microbiol. 2022 Nov 17;13:950325. doi: 10.3389/fmicb.2022.950325 (PMC9712754; doi:10.3389/fmicb.2022.950325)
Supplement: Supplementary file 1 [file Data_Sheet_1.zip › Supplementary materials/Raw data of Fig. 3D.xlsx]

## Sheet: Sheet1
ID	Thermus	Anoxybacillus	Others	Helicobacter
CSG7	0.014832	0.005316	0.189538	0.790314
CSG8	0.006718	0.0027	0.235805	0.754777
CSG6	0.14971	0.024715	0.179023	0.646552
CSG9	0.133526	0.038419	0.33841	0.489645
IM12	0.385742	0.028345	0.138041	0.447873
CSG5	0.422991	0.068276	0.144896	0.363837
CSG2	0.26416	0.034172	0.420285	0.281383
IM11	0.400297	0.08415	0.248437	0.267116
CSG12	0.691172	0.072681	0.111363	0.124785
CSG10	0.576808	0.267396	0.072674	0.083123
CSG4	0.709736	0.139773	0.136432	0.014059
CSG1	0.704895	0.198186	0.095242	0.001677
CSG3	0.537375	0.091419	0.369842	0.001364
IM04	0.690114	0.133346	0.176116	0.000424
CSG11	0.518183	0.075824	0.40572	0.000273
IM10	0.535605	0.091063	0.373163	0.000169
IM02	0.817818	0.052963	0.129078	0.000141
IM08	0.585597	0.289625	0.12469	8.77e-05
IM01	0.494693	0.073198	0.432109	0
IM03	0.629353	0.108892	0.261755	0
IM05	0.668704	0.111688	0.219607	0
IM06	0.529955	0.140342	0.329703	0
IM07	0.77702	0.095894	0.127086	0
IM09	0.424516	0.134515	0.440969	0
