# Supplementary material for: Differences in gastric microbiota and mucosal function between patients with chronic superficial gastritis and intestinal metaplasia
Source: Front Microbiol. 2022 Nov 17;13:950325. doi: 10.3389/fmicb.2022.950325 (PMC9712754; doi:10.3389/fmicb.2022.950325)
Supplement: Supplementary file 1 [file Data_Sheet_1.zip › Supplementary materials/Raw data of Fig. 3E-F.xlsx]

## Sheet: Fig3E-F
ID	CSG1	CSG2	CSG3	CSG4	CSG5	CSG6	CSG7	CSG8	CSG9	CSG10	CSG11	CSG12	IM01	IM02	IM03	IM04	IM05	IM06	IM07	IM08	IM09	IM10	IM11	IM12
Thermus	0.704895	0.26416	0.537375	0.709736	0.422991	0.14971	0.0148323	0.00671823	0.133526	0.576808	0.518183	0.691172	0.494693	0.817818	0.629353	0.690114	0.668704	0.400297	0.529955	0.77702	0.585597	0.385742	0.424516	0.535605
Helicobacter	0.0016773	0.281383	0.00136431	0.0140593	0.363837	0.646552	0.790314	0.754777	0.489645	0.0831228	0.00027297	0.124785	0	0.00014071	0	0.00042446	0	0.267116	0	0	8.766e-05	0.447873	0	0.0001691
Anoxybacillus	0.198186	0.0341719	0.0914192	0.139773	0.0682761	0.0247154	0.00531563	0.0027	0.0384189	0.267396	0.0758242	0.0726805	0.0731979	0.0529634	0.108892	0.133346	0.111688	0.0841496	0.140342	0.095894	0.289625	0.0283447	0.134515	0.0910628
Halomonas	0.0263015	0.0470385	0.0319536	0.0283794	0.0377727	0.0473572	0.0471425	0.0538094	0.0427514	0.0140309	0.0362591	0.0283432	0.0287103	0.0219696	0.0420866	0.0290666	0.0288615	0.0413116	0.0430438	0.0258346	0.0287092	0.0320726	0.0425934	0.0452693
Streptococcus	0.00250525	0.0414894	0.0423245	0.00050212	0.00223173	0.00146379	0.00105333	0.00100059	0.00266218	0.0129402	0.00124352	0	0.178107	0.00214818	0.00373694	0.00091352	0.00146943	0.0620456	0.0483518	0.00092335	0.00094675	0.00791837	0.0388717	0.00282405
Oceanicaulis	0.00590267	0.0275589	0.0151818	0.014658	0.0120013	0.0138121	0.0192538	0.0268729	0.0315024	0.0018858	0.0284341	0.0102625	0.00959158	0.0159472	0.0296199	0.0175045	0.0244532	0.014961	0.033356	0.0150814	0.0116941	0.0136689	0.0288731	0.0288154
Aliihoeflea	0.00454656	0.0284503	0.0146484	0.0116936	0.0100104	0.0108752	0.0194253	0.0235218	0.0320897	0.0018858	0.0279943	0.00947044	0.00954555	0.0120917	0.0215027	0.0138135	0.018396	0.0131508	0.0207243	0.0101184	0.0115889	0.00945125	0.0241619	0.0264141
Kushneria	0.00702325	0.00743243	0.00981689	0.00892228	0.00676001	0.00382836	0.00105333	0.00065118	0.00375837	0.00270204	0.0128446	0.00690695	0.00641586	0.00734508	0.0119919	0.00858155	0.00887269	0.00710379	0.0115151	0.00830055	0.00747754	0.00478912	0.0089204	0.0134607
Acinetobacter	0.00164875	0.00828062	0.0033441	0.00169948	0.00276883	0.003134	0.00420106	0.0120706	0.00880868	0.00148471	0.00938704	0.00146485	0.00285354	0.00167914	0.0143045	0.0028882	0.00291643	0.00375738	0.0076864	0.00345295	0.0022529	0.005161	0.0116674	0.0549759
Nesterenkonia	0.00252666	0.00852501	0.00657537	0.00457701	0.00537097	0.00502003	0.0111457	0.0105459	0.00920017	0.00051367	0.0104941	0.00331295	0.00295479	0.00431512	0.00862254	0.00552726	0.00972518	0.00564585	0.0101808	0.00448211	0.0034188	0.00488889	0.00670507	0.0126659
Others	0.0447875	0.251509	0.245997	0.0659997	0.0679798	0.0935321	0.0862626	0.107333	0.207637	0.0372304	0.279063	0.051602	0.19393	0.0635823	0.129889	0.0978205	0.124913	0.100461	0.154845	0.0588926	0.0586018	0.0600907	0.279176	0.188738
