# Supplementary material for: Differences in gastric microbiota and mucosal function between patients with chronic superficial gastritis and intestinal metaplasia
Source: Front Microbiol. 2022 Nov 17;13:950325. doi: 10.3389/fmicb.2022.950325 (PMC9712754; doi:10.3389/fmicb.2022.950325)
Supplement: Supplementary file 1 [file Data_Sheet_1.zip › Supplementary materials/Raw data of Fig. 4A.xlsx]

## Sheet: Sheet1
#	CSG1	CSG2	CSG3	CSG4	CSG5	CSG6	CSG7	CSG8	CSG9	CSG10	CSG11	CSG12	IM01	IM02	IM03	IM04	IM05	IM06	IM07	IM08	IM09	IM10	IM11	IM12
CSG1	0	0.918605	0.901949	0.830208	0.866171	0.91259	0.935484	0.926877	0.931891	0.783879	0.935525	0.842993	0.848214	0.851967	0.872727	0.869604	0.891424	0.860939	0.87344	0.837809	0.816979	0.884793	0.889296	0.901836
CSG2	0.918605	0	0.845662	0.849807	0.860676	0.859155	0.898601	0.881453	0.847815	0.921136	0.870497	0.865854	0.87523	0.879647	0.86369	0.871676	0.847476	0.850676	0.850773	0.882578	0.873221	0.882878	0.863684	0.847887
CSG3	0.901949	0.845662	0	0.847706	0.864756	0.856294	0.910989	0.903858	0.840228	0.909201	0.859035	0.856704	0.873388	0.849938	0.856571	0.841926	0.83833	0.856425	0.852691	0.853856	0.8686	0.88075	0.877158	0.863902
CSG4	0.830208	0.849807	0.847706	0	0.808612	0.84047	0.8875	0.875506	0.875908	0.85253	0.87214	0.781996	0.821074	0.797455	0.803217	0.810909	0.815855	0.824215	0.817431	0.803243	0.778643	0.851163	0.862629	0.845964
CSG5	0.866171	0.860676	0.864756	0.808612	0	0.856922	0.888245	0.874185	0.87218	0.863148	0.879267	0.829175	0.853441	0.830959	0.847716	0.851186	0.844528	0.822742	0.837248	0.831068	0.833008	0.842745	0.875687	0.852986
CSG6	0.91259	0.859155	0.856294	0.84047	0.856922	0	0.879545	0.880933	0.867836	0.90932	0.860979	0.84399	0.881797	0.844463	0.847692	0.868576	0.839136	0.860517	0.841705	0.859574	0.86142	0.875096	0.878558	0.844413
CSG7	0.935484	0.898601	0.910989	0.8875	0.888245	0.879545	0	0.864789	0.896446	0.943739	0.902907	0.879817	0.909091	0.887082	0.890968	0.892913	0.88905	0.896633	0.891287	0.890424	0.89566	0.901072	0.913793	0.895357
CSG8	0.926877	0.881453	0.903858	0.875506	0.874185	0.880933	0.864789	0	0.870508	0.924765	0.898522	0.878099	0.903626	0.887424	0.867159	0.898614	0.889507	0.880492	0.887111	0.887734	0.887841	0.883504	0.895665	0.881967
CSG9	0.931891	0.847815	0.840228	0.875908	0.87218	0.867836	0.896446	0.870508	0	0.936352	0.85707	0.875335	0.90019	0.874	0.861789	0.862637	0.852279	0.87046	0.877663	0.883815	0.883862	0.881949	0.888004	0.863451
CSG10	0.783879	0.921136	0.909201	0.85253	0.863148	0.90932	0.943739	0.924765	0.936352	0	0.935915	0.83817	0.837895	0.855277	0.882908	0.880365	0.895425	0.841659	0.859168	0.852184	0.825434	0.881668	0.88872	0.898079
