# Supplementary material for: Differences in gastric microbiota and mucosal function between patients with chronic superficial gastritis and intestinal metaplasia
Source: Front Microbiol. 2022 Nov 17;13:950325. doi: 10.3389/fmicb.2022.950325 (PMC9712754; doi:10.3389/fmicb.2022.950325)
Supplement: Supplementary file 1 [file Data_Sheet_1.zip › Supplementary materials/Raw data of Fig. 4B.xlsx]

## Sheet: Sheet1
CSG	IM
ASV_4369	ASV_4369
ASV_12027	ASV_12027
ASV_6917	ASV_6917
ASV_19777	ASV_19777
ASV_232	ASV_232
ASV_5273	ASV_16415
ASV_4728	ASV_7185
ASV_16415	ASV_18133
ASV_7185	ASV_17029
ASV_18133	ASV_19417
ASV_17029	ASV_7760
ASV_19417	ASV_16498
ASV_16498	ASV_7913
ASV_7913	ASV_11169
ASV_11169	ASV_3047
ASV_18107	ASV_18701
ASV_3047	ASV_3665
ASV_18701	ASV_1642
ASV_3665	ASV_6813
ASV_1642	ASV_14891
ASV_6813	ASV_19389
ASV_14891	ASV_11122
ASV_19389	ASV_2207
ASV_11122	ASV_14143
ASV_2207	ASV_8581
ASV_14143	ASV_8684
ASV_8581	ASV_9666
ASV_8684	ASV_13313
ASV_9666	ASV_5329
ASV_13313	ASV_12347
ASV_5329	ASV_4613
ASV_12347	ASV_3069
ASV_4613	ASV_9632
ASV_3069	ASV_17742
ASV_9632	ASV_17524
ASV_17742	ASV_5912
ASV_17524	ASV_1578
ASV_5912	ASV_1172
ASV_1578	ASV_15637
ASV_1172	ASV_6550
ASV_15637	ASV_14341
ASV_6550	ASV_3007
ASV_14341	ASV_18492
ASV_3007	ASV_7048
ASV_18492	ASV_2389
ASV_7048	ASV_12153
ASV_2389	ASV_13416
ASV_12153	ASV_3938
ASV_13416	ASV_1310
ASV_3938	ASV_12322
ASV_1310	ASV_9851
ASV_12322	ASV_9741
ASV_9851	ASV_8867
ASV_9741	ASV_16689
ASV_8867	ASV_18812
ASV_16689	ASV_18354
ASV_9154	ASV_14402
ASV_18812	ASV_16368
ASV_19090	ASV_19765
ASV_18354	ASV_18030
ASV_14402	ASV_17314
ASV_16368	ASV_14723
ASV_19765	ASV_10424
ASV_18030	ASV_18502
ASV_17314	ASV_15454
ASV_14723	ASV_17013
ASV_10424	ASV_1591
ASV_18502	ASV_18337
ASV_15454	ASV_5758
ASV_17013	ASV_18120
ASV_1591	ASV_4278
ASV_18337	ASV_15907
ASV_5758	ASV_13810
ASV_18120	ASV_16010
ASV_4278	ASV_15520
ASV_13235	ASV_19135
ASV_15907	ASV_11706
ASV_13810	ASV_5576
ASV_16010	ASV_18952
ASV_15520	ASV_7945
ASV_19135	ASV_406
ASV_11706	ASV_13227
ASV_5576	ASV_4147
ASV_7945	ASV_4703
ASV_406	ASV_9617
ASV_13227	ASV_16996
ASV_4147	ASV_9885
ASV_4703	ASV_7296
ASV_9617	ASV_18334
ASV_16996	ASV_10080
ASV_9885	ASV_2455
ASV_12433	ASV_4904
ASV_7296	ASV_11331
ASV_18334	ASV_12188
ASV_10080	ASV_9725
ASV_2455	ASV_3242
ASV_4904	ASV_8423
ASV_11331	ASV_7129
ASV_12188	ASV_4419
ASV_9725	ASV_6786
ASV_3242	ASV_7074
ASV_8423	ASV_4831
ASV_4419	ASV_10046
ASV_3390	ASV_17917
ASV_6786	ASV_9945
ASV_7074	ASV_10467
ASV_4831	ASV_9901
ASV_10046	ASV_2547
ASV_17917	ASV_16505
ASV_9945	ASV_12711
ASV_10467	ASV_8710
ASV_9901	ASV_19521
ASV_2547	ASV_18496
ASV_16505	ASV_5919
ASV_12711	ASV_19968
ASV_8710	ASV_4895
ASV_19521	ASV_1596
ASV_18496	ASV_1163
ASV_5919	ASV_8734
ASV_19968	ASV_5659
ASV_4895	ASV_16229
ASV_1163	ASV_6489
ASV_5659	ASV_13211
ASV_16229	ASV_1665
ASV_6489	ASV_13201
ASV_13211	ASV_10671
ASV_13201	ASV_2198
ASV_2198	ASV_17621
ASV_17621	ASV_19102
ASV_19102	ASV_5152
ASV_5152	ASV_18726
ASV_18726	ASV_9066
ASV_9066	ASV_19124
ASV_19124	ASV_19191
ASV_19191	ASV_6921
ASV_6921	ASV_15362
ASV_15362	ASV_5318
ASV_5318	ASV_12551
ASV_12551	ASV_16737
ASV_19281	ASV_19281
ASV_15328	ASV_8876
ASV_8876	ASV_19831
ASV_19831	ASV_9583
ASV_9583	ASV_11555
ASV_11555	ASV_16741
ASV_16741	ASV_11315
ASV_11315	ASV_17715
ASV_17715	ASV_5380
ASV_5380	ASV_10628
ASV_10628	ASV_10282
ASV_10282	ASV_5858
ASV_5858	ASV_9818
ASV_9818	ASV_6118
ASV_6118	ASV_18046
ASV_2684	ASV_2684
ASV_19007	ASV_19007
ASV_10497	ASV_15423
ASV_15423	ASV_14372
ASV_14372	ASV_6263
ASV_6263	ASV_8046
ASV_8046	ASV_3014
ASV_3014	ASV_12743
ASV_12743	ASV_5189
ASV_5189	ASV_4073
ASV_4073	ASV_19989
ASV_19989	ASV_476
ASV_476	ASV_12368
ASV_12368	ASV_2428
ASV_2428	ASV_1351
ASV_1351	ASV_13399
ASV_13399	ASV_5038
ASV_5038	ASV_19898
ASV_19898	ASV_6002
ASV_6002	ASV_17851
ASV_17851	ASV_14475
ASV_14475	ASV_17823
ASV_17109	ASV_17109
ASV_651	ASV_651
ASV_18542	ASV_18542
ASV_15044	ASV_15044
ASV_18804	ASV_18804
ASV_2037	ASV_2037
ASV_11301	ASV_11301
ASV_14854	ASV_14854
ASV_19896	ASV_12736
ASV_19131	ASV_19896
ASV_13577	ASV_19131
ASV_8768	ASV_13577
ASV_14867	ASV_8768
ASV_18375	ASV_14867
ASV_3929	ASV_18375
ASV_19584	ASV_3929
ASV_8548	ASV_19584
ASV_12155	ASV_8548
ASV_6814	ASV_12155
ASV_11332	ASV_6814
ASV_1825	ASV_11332
ASV_4438	ASV_1825
ASV_2120	ASV_4438
ASV_1701	ASV_2120
ASV_4681	ASV_1701
ASV_6104	ASV_4681
ASV_2467	ASV_6104
ASV_1071	ASV_2467
ASV_1585	ASV_1071
ASV_17468	ASV_1585
ASV_19445	ASV_5778
ASV_4064	ASV_4798
ASV_8096	ASV_17468
ASV_14796	ASV_19445
ASV_6898	ASV_4064
ASV_18619	ASV_8096
ASV_14724	ASV_14305
ASV_6788	ASV_14796
ASV_10563	ASV_6898
ASV_19185	ASV_18619
ASV_6810	ASV_14724
ASV_19938	ASV_6788
ASV_11906	ASV_10563
ASV_518	ASV_19185
ASV_16627	ASV_6810
ASV_10062	ASV_19938
ASV_19600	ASV_11906
ASV_790	ASV_518
ASV_4410	ASV_16627
ASV_8705	ASV_10062
ASV_11712	ASV_18778
ASV_18264	ASV_790
ASV_3966	ASV_4410
ASV_2814	ASV_8705
ASV_7221	ASV_11712
ASV_1738	ASV_18264
ASV_3978	ASV_3966
ASV_18262	ASV_2814
ASV_19621	ASV_7221
ASV_12447	ASV_1738
ASV_11060	ASV_3978
ASV_457	ASV_18262
ASV_16497	ASV_13963
ASV_3239	ASV_19621
ASV_6482	ASV_12447
ASV_9473	ASV_11060
ASV_11118	ASV_457
ASV_13590	ASV_16497
ASV_13237	ASV_3239
ASV_7780	ASV_6482
ASV_3501	ASV_9473
ASV_5971	ASV_11118
ASV_8795	ASV_13876
ASV_17252	ASV_13590
ASV_18977	ASV_13237
ASV_12499	ASV_7780
ASV_8437	ASV_3501
ASV_2910	ASV_5971
ASV_108	ASV_17112
ASV_3659	ASV_8795
ASV_17440	ASV_17252
ASV_5510	ASV_18977
ASV_278	ASV_12499
ASV_9199	ASV_8437
ASV_10251	ASV_108
ASV_7862	ASV_3659
ASV_11085	ASV_17440
ASV_6176	ASV_5510
ASV_14468	ASV_19571
ASV_6232	ASV_278
ASV_8025	ASV_9199
ASV_10285	ASV_10251
ASV_12860	ASV_7862
ASV_3094	ASV_5935
ASV_14132	ASV_11085
ASV_16157	ASV_14468
ASV_11200	ASV_411
ASV_6907	ASV_6232
ASV_8468	ASV_8025
ASV_10902	ASV_10285
ASV_869	ASV_12860
ASV_2308	ASV_3094
ASV_8368	ASV_14132
ASV_12838	ASV_16157
ASV_6219	ASV_8468
ASV_10449	ASV_869
ASV_2913	ASV_2308
ASV_9150	ASV_8368
ASV_9245	ASV_12838
ASV_15293	ASV_9959
ASV_14279	ASV_6219
ASV_14346	ASV_10449
ASV_6651	ASV_2913
ASV_16233	ASV_9150
ASV_13400	ASV_19879
ASV_17580	ASV_9245
ASV_19143	ASV_15293
ASV_14117	ASV_14279
ASV_7217	ASV_14346
ASV_16779	ASV_13400
ASV_5821	ASV_17580
ASV_7878	ASV_19143
ASV_2572	ASV_14117
ASV_12289	ASV_7217
ASV_4476	ASV_16779
ASV_12515	ASV_7176
ASV_17796	ASV_5821
ASV_2114	ASV_7878
ASV_3194	ASV_2572
ASV_5358	ASV_12289
ASV_3874	ASV_4476
ASV_13256	ASV_12515
ASV_15937	ASV_2114
ASV_5810	ASV_3194
ASV_4427	ASV_5358
ASV_11944	ASV_13256
ASV_2491	ASV_15937
ASV_535	ASV_5810
ASV_17971	ASV_1308
ASV_19531	ASV_4427
ASV_13066	ASV_11944
ASV_1543	ASV_7461
ASV_11622	ASV_2491
ASV_16100	ASV_535
ASV_15288	ASV_17971
ASV_4257	ASV_19531
ASV_12204	ASV_10961
ASV_17719	ASV_13066
ASV_1561	ASV_1543
ASV_16130	ASV_17074
ASV_18469	ASV_11622
ASV_19013	ASV_16100
ASV_16593	ASV_4257
ASV_19883	ASV_12204
ASV_5303	ASV_17719
ASV_5859	ASV_4468
ASV_17329	ASV_15993
ASV_2568	ASV_16130
ASV_1327	ASV_19013
ASV_12101	ASV_16593
ASV_13651	ASV_15387
ASV_14213	ASV_19883
ASV_17970	ASV_5303
ASV_11896	ASV_10481
ASV_1866	ASV_5859
ASV_18426	ASV_17329
ASV_6204	ASV_7531
ASV_2191	ASV_1327
ASV_8012	ASV_12101
ASV_1823	ASV_13651
ASV_11399	ASV_14213
ASV_19856	ASV_5795
ASV_270	ASV_11896
ASV_17618	ASV_1866
ASV_14582	ASV_18426
ASV_18654	ASV_6204
ASV_8277	ASV_2191
ASV_7802	ASV_18347
ASV_18429	ASV_738
ASV_9112	ASV_8012
ASV_5911	ASV_11399
ASV_12028	ASV_58
ASV_4436	ASV_3348
ASV_7743	ASV_19856
ASV_11765	ASV_11958
ASV_17064	ASV_14582
ASV_8037	ASV_3864
ASV_2391	ASV_7802
ASV_1986	ASV_18429
ASV_13325	ASV_9112
ASV_9366	ASV_5911
ASV_2974	ASV_12028
ASV_12077	ASV_4436
ASV_19786	ASV_8083
ASV_13870	ASV_7743
ASV_3629	ASV_11765
ASV_5691	ASV_17064
ASV_6535	ASV_8037
ASV_14970	ASV_2391
ASV_10682	ASV_1986
ASV_9328	ASV_13325
ASV_13722	ASV_9366
ASV_16316	ASV_2974
ASV_9656	ASV_12077
ASV_6114	ASV_3567
ASV_12014	ASV_5584
ASV_8597	ASV_18517
ASV_11302	ASV_13870
ASV_17571	ASV_3629
ASV_15823	ASV_5691
ASV_8105	ASV_1053
ASV_385	ASV_15555
ASV_19901	ASV_10083
ASV_19850	ASV_6535
ASV_14097	ASV_14970
ASV_19104	ASV_9328
ASV_2464	ASV_13722
ASV_4868	ASV_9656
ASV_15738	ASV_10504
ASV_17799	ASV_6114
ASV_8667	ASV_12014
ASV_3429	ASV_8597
ASV_16044	ASV_10237
ASV_18164	ASV_11302
ASV_2361	ASV_17571
ASV_17419	ASV_15823
ASV_8077	ASV_8105
ASV_13866	ASV_385
ASV_17523	ASV_19901
ASV_1290	ASV_19850
ASV_5383	ASV_14097
ASV_13280	ASV_19104
ASV_1032	ASV_2464
ASV_18169	ASV_4868
ASV_18857	ASV_15738
ASV_7396	ASV_17799
ASV_14805	ASV_18164
ASV_6293	ASV_2361
ASV_13271	ASV_17419
ASV_17316	ASV_8077
ASV_13765	ASV_7836
ASV_15181	ASV_12633
ASV_15778	ASV_13866
ASV_8107	ASV_17523
ASV_18149	ASV_18632
ASV_12897	ASV_1290
ASV_18577	ASV_5383
ASV_10000	ASV_13280
ASV_1202	ASV_1032
ASV_13038	ASV_18169
ASV_12527	ASV_18857
ASV_11915	ASV_7396
ASV_6524	ASV_14805
ASV_18709	ASV_6293
ASV_12941	ASV_13271
ASV_18956	ASV_17316
ASV_16436	ASV_13765
ASV_5829	ASV_15181
ASV_17055	ASV_15778
ASV_8750	ASV_8107
ASV_11897	ASV_18149
ASV_6110	ASV_12897
ASV_5025	ASV_19983
ASV_10295	ASV_10254
ASV_8257	ASV_8390
ASV_19933	ASV_9028
ASV_17977	ASV_10000
ASV_16239	ASV_1202
ASV_9048	ASV_13038
ASV_18440	ASV_12527
ASV_13966	ASV_11915
ASV_11632	ASV_13228
ASV_15408	ASV_18709
ASV_17763	ASV_12941
ASV_1745	ASV_18471
ASV_12742	ASV_10871
ASV_6077	ASV_5829
ASV_12532	ASV_17055
ASV_11780	ASV_8750
ASV_4833	ASV_19963
ASV_14100	ASV_11897
ASV_7692	ASV_6110
ASV_2650	ASV_5025
ASV_391	ASV_10295
ASV_2504	ASV_19933
ASV_8851	ASV_17977
ASV_7235	ASV_16239
ASV_452	ASV_1579
ASV_3198	ASV_3445
ASV_5300	ASV_9048
ASV_7038	ASV_18440
ASV_1540	ASV_11632
ASV_8443	ASV_4603
ASV_4497	ASV_17196
ASV_14122	ASV_10517
ASV_13559	ASV_15408
ASV_8193	ASV_17763
ASV_15677	ASV_1745
ASV_10719	ASV_12742
ASV_2542	ASV_8307
ASV_2300	ASV_17980
ASV_2679	ASV_6077
ASV_13149	ASV_12532
ASV_4561	ASV_11780
ASV_19916	ASV_1398
ASV_8695	ASV_4833
ASV_162	ASV_14100
ASV_16819	ASV_2650
ASV_11428	ASV_391
ASV_5725	ASV_15141
ASV_16792	ASV_8851
ASV_3984	ASV_7235
ASV_19166	ASV_452
ASV_14974	ASV_3198
ASV_17357	ASV_5300
ASV_7464	ASV_7038
ASV_16365	ASV_1540
ASV_14466	ASV_8443
ASV_12097	ASV_14122
ASV_18901	ASV_13559
ASV_3871	ASV_8193
ASV_8805	ASV_15677
ASV_5353	ASV_10719
ASV_10427	ASV_2542
ASV_15949	ASV_2300
ASV_19631	ASV_12122
ASV_4871	ASV_13149
ASV_13224	ASV_7261
ASV_11724	ASV_4561
ASV_11961	ASV_19916
ASV_19803	ASV_8695
ASV_16048	ASV_162
ASV_18537	ASV_16819
ASV_9626	ASV_11428
ASV_7892	ASV_5725
ASV_12339	ASV_16792
ASV_12875	ASV_1977
ASV_15809	ASV_3984
ASV_13539	ASV_3839
ASV_14022	ASV_19166
ASV_13772	ASV_14974
ASV_2427	ASV_17357
ASV_8837	ASV_7464
ASV_4619	ASV_16365
ASV_7078	ASV_14466
ASV_6319	ASV_17557
ASV_18405	ASV_12097
ASV_14200	ASV_2304
ASV_7546	ASV_3871
ASV_9262	ASV_8805
ASV_13422	ASV_5353
ASV_18915	ASV_10427
ASV_6244	ASV_15949
ASV_18850	ASV_19631
ASV_5945	ASV_4871
ASV_19586	ASV_13224
ASV_9297	ASV_11724
ASV_9751	ASV_7084
ASV_17759	ASV_3033
ASV_15579	ASV_11961
ASV_731	ASV_14270
ASV_2487	ASV_12118
ASV_12895	ASV_16048
ASV_2257	ASV_18537
ASV_14147	ASV_9626
ASV_8550	ASV_7892
ASV_1649	ASV_12339
ASV_5888	ASV_12875
ASV_10258	ASV_15809
ASV_17229	ASV_2322
ASV_356	ASV_14022
ASV_1597	ASV_13772
ASV_12745	ASV_2427
ASV_18037	ASV_8837
ASV_17909	ASV_4619
ASV_15124	ASV_7078
ASV_17662	ASV_6319
ASV_8751	ASV_18405
ASV_13925	ASV_7546
ASV_10585	ASV_9262
ASV_11613	ASV_18915
ASV_2173	ASV_15471
ASV_16977	ASV_15783
ASV_9749	ASV_2516
ASV_7870	ASV_6244
ASV_18428	ASV_18850
ASV_18875	ASV_16603
ASV_10226	ASV_7198
ASV_9437	ASV_5945
ASV_11079	ASV_19586
ASV_8158	ASV_9297
ASV_428	ASV_9751
ASV_3840	ASV_17759
ASV_19952	ASV_731
ASV_15470	ASV_2400
ASV_7554	ASV_15511
ASV_8609	ASV_2487
ASV_4404	ASV_2257
ASV_15127	ASV_14147
ASV_14240	ASV_8550
ASV_942	ASV_15101
ASV_17052	ASV_652
ASV_14036	ASV_1649
ASV_11211	ASV_15622
ASV_15266	ASV_7809
ASV_6193	ASV_3224
ASV_15370	ASV_5888
ASV_362	ASV_10258
ASV_10799	ASV_17229
ASV_7147	ASV_1597
ASV_19250	ASV_16049
ASV_7843	ASV_20
ASV_6622	ASV_9729
ASV_12491	ASV_12745
ASV_16823	ASV_17909
ASV_15187	ASV_15124
ASV_14510	ASV_1170
ASV_14438	ASV_17662
ASV_256	ASV_8751
ASV_1711	ASV_10585
ASV_5017	ASV_11613
ASV_15698	ASV_3367
ASV_10153	ASV_2173
ASV_17207	ASV_8252
ASV_3953	ASV_6230
ASV_6299	ASV_9749
ASV_9356	ASV_7870
ASV_4434	ASV_18428
ASV_4931	ASV_10226
ASV_11663	ASV_9437
ASV_14872	ASV_5053
ASV_11898	ASV_11079
ASV_18234	ASV_2666
ASV_13270	ASV_8158
ASV_7950	ASV_428
ASV_4001	ASV_18223
ASV_18724	ASV_10985
ASV_6270	ASV_3840
ASV_13640	ASV_19952
ASV_10363	ASV_15470
ASV_3697	ASV_7554
ASV_10650	ASV_8609
ASV_1104	ASV_13020
ASV_16519	ASV_4404
ASV_11748	ASV_15127
ASV_4819	ASV_14240
ASV_17646	ASV_942
ASV_5509	ASV_17052
ASV_1704	ASV_5129
ASV_3057	ASV_19159
ASV_5334	ASV_15204
ASV_16150	ASV_11211
ASV_14044	ASV_15266
ASV_19956	ASV_12986
ASV_5765	ASV_1476
ASV_7634	ASV_15370
ASV_18746	ASV_10799
ASV_10573	ASV_4320
ASV_17408	ASV_14959
ASV_16387	ASV_7843
ASV_3576	ASV_6622
ASV_16785	ASV_12491
ASV_4116	ASV_14460
ASV_4049	ASV_16823
ASV_10292	ASV_15187
ASV_14608	ASV_14510
ASV_18413	ASV_14438
ASV_10435	ASV_256
ASV_16423	ASV_1711
ASV_569	ASV_5017
ASV_13117	ASV_15698
ASV_14121	ASV_10153
ASV_15003	ASV_17207
ASV_2517	ASV_6299
ASV_3207	ASV_9356
ASV_10552	ASV_333
ASV_14085	ASV_8656
ASV_2451	ASV_4434
ASV_3418	ASV_4931
ASV_7754	ASV_14872
ASV_8211	ASV_11898
ASV_6150	ASV_18234
ASV_15754	ASV_13270
ASV_487	ASV_7950
ASV_13366	ASV_4001
ASV_16302	ASV_18724
ASV_16986	ASV_13640
ASV_4198	ASV_10363
ASV_3378	ASV_3697
ASV_16506	ASV_1104
ASV_6490	ASV_11277
ASV_2178	ASV_11748
ASV_13736	ASV_4819
ASV_5698	ASV_5509
ASV_3601	ASV_1704
ASV_17710	ASV_3057
ASV_1749	ASV_5334
ASV_16011	ASV_18495
ASV_3674	ASV_14044
ASV_9794	ASV_7226
ASV_8029	ASV_19956
ASV_6149	ASV_5765
ASV_19101	ASV_7409
ASV_3351	ASV_10573
ASV_18357	ASV_17408
ASV_6042	ASV_16387
ASV_16504	ASV_3576
ASV_983	ASV_16785
ASV_7252	ASV_4116
ASV_13409	ASV_12756
ASV_10861	ASV_10292
ASV_9394	ASV_11966
ASV_7339	ASV_14968
ASV_17114	ASV_14608
ASV_31	ASV_18413
ASV_6736	ASV_10435
ASV_6208	ASV_16423
ASV_16435	ASV_4361
ASV_5989	ASV_569
ASV_4506	ASV_13117
ASV_773	ASV_14121
ASV_4653	ASV_15003
ASV_3627	ASV_10552
ASV_11525	ASV_14085
ASV_3989	ASV_3418
ASV_10672	ASV_5245
ASV_11710	ASV_7754
ASV_2185	ASV_8211
ASV_18309	ASV_6150
ASV_12879	ASV_15754
ASV_17188	ASV_18835
ASV_19031	ASV_3005
ASV_4030	ASV_9493
ASV_10678	ASV_8068
ASV_17921	ASV_487
ASV_18281	ASV_17145
ASV_19070	ASV_13366
ASV_7399	ASV_16302
ASV_8022	ASV_16986
ASV_17877	ASV_1267
ASV_11207	ASV_14710
ASV_5521	ASV_3378
ASV_4599	ASV_16506
ASV_12093	ASV_6490
ASV_13982	ASV_2178
ASV_3655	ASV_13736
ASV_17528	ASV_18843
ASV_7590	ASV_5698
ASV_17249	ASV_3601
ASV_6169	ASV_16011
ASV_2167	ASV_12700
ASV_16700	ASV_6394
ASV_9800	ASV_10663
ASV_5294	ASV_5667
ASV_3749	ASV_3674
ASV_9605	ASV_9794
ASV_8523	ASV_6149
ASV_11061	ASV_5242
ASV_12508	ASV_19101
ASV_1817	ASV_3351
ASV_14601	ASV_18357
ASV_18049	ASV_6042
ASV_14742	ASV_14396
ASV_11656	ASV_18957
ASV_2618	ASV_17274
ASV_7808	ASV_7252
ASV_3433	ASV_5784
ASV_16769	ASV_13409
ASV_15077	ASV_10861
ASV_10798	ASV_3244
ASV_16355	ASV_6425
ASV_3852	ASV_31
ASV_6790	ASV_6736
ASV_567	ASV_6208
ASV_8406	ASV_16435
ASV_8316	ASV_5989
ASV_19432	ASV_4506
ASV_8495	ASV_773
ASV_5259	ASV_14166
ASV_5851	ASV_3627
ASV_16474	ASV_17476
ASV_19423	ASV_11525
ASV_1681	ASV_3989
ASV_6623	ASV_10672
ASV_14445	ASV_18283
ASV_1401	ASV_2185
ASV_17692	ASV_7712
ASV_9482	ASV_12879
ASV_6035	ASV_17188
ASV_10324	ASV_19031
ASV_15073	ASV_4030
ASV_1051	ASV_10678
ASV_6445	ASV_12564
ASV_14038	ASV_19177
ASV_10778	ASV_17921
ASV_4920	ASV_18213
ASV_7647	ASV_18281
ASV_16453	ASV_19070
ASV_6101	ASV_7399
ASV_7131	ASV_17877
ASV_1850	ASV_11207
ASV_15662	ASV_5521
ASV_6475	ASV_4599
ASV_7520	ASV_13982
ASV_16103	ASV_3673
ASV_899	ASV_6710
ASV_18273	ASV_7590
ASV_11103	ASV_17249
ASV_3074	ASV_2167
ASV_1717	ASV_16700
ASV_4537	ASV_9800
ASV_12649	ASV_3749
ASV_4746	ASV_9605
ASV_14963	ASV_8523
ASV_10731	ASV_558
ASV_16461	ASV_11061
ASV_10801	ASV_12508
ASV_18023	ASV_1817
ASV_10084	ASV_18049
ASV_3719	ASV_15049
ASV_14860	ASV_4489
ASV_10525	ASV_14742
ASV_16266	ASV_16236
ASV_15668	ASV_2828
ASV_2775	ASV_14486
ASV_14545	ASV_10364
ASV_2249	ASV_11656
ASV_10747	ASV_2618
ASV_9638	ASV_7808
ASV_9846	ASV_3433
ASV_3554	ASV_9728
ASV_19266	ASV_16769
ASV_11199	ASV_15077
ASV_14201	ASV_10798
ASV_12615	ASV_19058
ASV_1070	ASV_15861
ASV_14715	ASV_16212
ASV_19520	ASV_3852
ASV_7887	ASV_6790
ASV_2101	ASV_567
ASV_14062	ASV_8406
ASV_8483	ASV_8316
ASV_2969	ASV_19432
ASV_6900	ASV_12162
ASV_2268	ASV_18044
ASV_4016	ASV_1472
ASV_6946	ASV_6172
ASV_6206	ASV_13259
ASV_3206	ASV_8495
ASV_7810	ASV_9306
ASV_9286	ASV_5259
ASV_14927	ASV_5851
ASV_13713	ASV_16474
ASV_19376	ASV_19423
ASV_8532	ASV_1681
ASV_11527	ASV_7022
ASV_3849	ASV_1903
ASV_11450	ASV_13189
ASV_6939	ASV_11344
ASV_15247	ASV_4100
ASV_17805	ASV_13173
ASV_10824	ASV_15048
ASV_8011	ASV_14445
ASV_14113	ASV_1401
ASV_129	ASV_17692
ASV_18794	ASV_9482
ASV_7419	ASV_10324
ASV_18510	ASV_15073
ASV_9939	ASV_9720
ASV_12043	ASV_1051
ASV_16870	ASV_6445
ASV_13064	ASV_15848
ASV_16940	ASV_10778
ASV_15018	ASV_4920
ASV_2117	ASV_16453
ASV_1988	ASV_6101
ASV_16294	ASV_7131
ASV_6925	ASV_6721
ASV_2027	ASV_12662
ASV_1912	ASV_1850
ASV_843	ASV_15662
ASV_15911	ASV_6475
ASV_12982	ASV_7520
ASV_6553	ASV_13826
ASV_9858	ASV_8992
ASV_1115	ASV_19745
ASV_6436	ASV_183
ASV_18140	ASV_18273
ASV_7258	ASV_11103
ASV_16167	ASV_3074
ASV_15301	ASV_1717
ASV_5613	ASV_4537
ASV_7806	ASV_12649
ASV_18664	ASV_4746
ASV_11864	ASV_14963
ASV_14296	ASV_10731
ASV_402	ASV_10801
ASV_13120	ASV_18023
ASV_11188	ASV_10084
ASV_17367	ASV_8482
ASV_1233	ASV_3719
ASV_12397	ASV_14860
ASV_15983	ASV_13853
ASV_17727	ASV_10920
ASV_4457	ASV_15668
ASV_6402	ASV_2775
ASV_19482	ASV_14545
ASV_8035	ASV_2249
ASV_18275	ASV_10747
ASV_15332	ASV_9638
ASV_4412	ASV_3554
ASV_7604	ASV_6756
ASV_926	ASV_5811
ASV_19741	ASV_19320
ASV_5595	ASV_13421
ASV_9072	ASV_5513
ASV_1680	ASV_1057
ASV_2674	ASV_12866
ASV_5901	ASV_19266
ASV_5627	ASV_11199
ASV_1806	ASV_262
ASV_4334	ASV_2380
ASV_9428	ASV_18330
ASV_10555	ASV_8259
ASV_19887	ASV_13521
ASV_11177	ASV_1070
ASV_995	ASV_14715
ASV_10289	ASV_19520
ASV_3699	ASV_7887
ASV_14870	ASV_2101
ASV_9300	ASV_8483
ASV_13497	ASV_2969
ASV_11005	ASV_6900
ASV_7939	ASV_2268
ASV_11111	ASV_4016
ASV_16632	ASV_6946
ASV_14961	ASV_6206
ASV_14957	ASV_17950
ASV_15557	ASV_10623
ASV_8914	ASV_7810
ASV_10025	ASV_17283
ASV_11045	ASV_15061
ASV_17279	ASV_9286
ASV_11987	ASV_401
ASV_1521	ASV_14927
ASV_7018	ASV_13713
ASV_18766	ASV_19376
ASV_17484	ASV_8532
ASV_16933	ASV_11527
ASV_10344	ASV_15845
ASV_12971	ASV_3849
ASV_16807	ASV_11450
ASV_7653	ASV_1474
ASV_2042	ASV_6939
ASV_15660	ASV_10824
ASV_18307	ASV_8011
ASV_18479	ASV_1148
ASV_4166	ASV_14113
ASV_5608	ASV_18794
ASV_6796	ASV_18510
ASV_17641	ASV_6205
ASV_5729	ASV_6744
ASV_13591	ASV_9939
ASV_6385	ASV_12043
ASV_16371	ASV_16870
ASV_12299	ASV_13064
ASV_16178	ASV_16940
ASV_18487	ASV_15018
ASV_16515	ASV_2117
ASV_257	ASV_16294
ASV_16562	ASV_6925
ASV_9360	ASV_1363
ASV_5000	ASV_1912
ASV_19452	ASV_843
ASV_3750	ASV_6282
ASV_1637	ASV_15911
ASV_7488	ASV_12982
ASV_2378	ASV_6553
ASV_10669	ASV_15970
ASV_2522	ASV_3716
ASV_13567	ASV_1115
ASV_1743	ASV_6436
ASV_15791	ASV_18140
ASV_14578	ASV_7258
ASV_11521	ASV_15639
ASV_13706	ASV_15301
ASV_8566	ASV_7806
ASV_5212	ASV_18664
ASV_11225	ASV_11864
ASV_9159	ASV_9731
ASV_8192	ASV_13047
ASV_10022	ASV_9456
ASV_11913	ASV_17038
ASV_13009	ASV_1375
ASV_13909	ASV_14296
ASV_14186	ASV_402
ASV_914	ASV_13120
ASV_11536	ASV_11188
ASV_16271	ASV_1233
ASV_17519	ASV_818
ASV_11684	ASV_15983
ASV_2110	ASV_14734
ASV_2234	ASV_16127
ASV_17818	ASV_4457
ASV_12681	ASV_19482
ASV_13445	ASV_8035
ASV_548	ASV_18275
ASV_7658	ASV_16605
ASV_5107	ASV_16718
ASV_4996	ASV_2280
ASV_12257	ASV_13602
ASV_11231	ASV_1396
ASV_14688	ASV_3724
ASV_17772	ASV_8049
ASV_16623	ASV_4412
ASV_16161	ASV_7604
ASV_12484	ASV_926
ASV_2887	ASV_19741
ASV_8152	ASV_5595
ASV_9483	ASV_9072
ASV_3964	ASV_15629
ASV_11234	ASV_3522
ASV_17017	ASV_19595
ASV_17912	ASV_7614
ASV_13118	ASV_19939
ASV_18459	ASV_1806
ASV_19739	ASV_10555
ASV_4186	ASV_19887
ASV_11449	ASV_995
ASV_6685	ASV_10289
ASV_13109	ASV_3699
ASV_7552	ASV_13497
ASV_18222	ASV_11005
ASV_18243	ASV_7939
ASV_3222	ASV_11111
ASV_10930	ASV_9359
ASV_1131	ASV_7134
ASV_7380	ASV_17301
ASV_3905	ASV_560
ASV_11852	ASV_12306
ASV_608	ASV_12232
ASV_7402	ASV_11133
ASV_16726	ASV_16632
ASV_2194	ASV_14957
ASV_15365	ASV_8914
ASV_802	ASV_10025
ASV_17039	ASV_11045
ASV_10673	ASV_17279
ASV_15143	ASV_1521
ASV_1272	ASV_7018
ASV_5771	ASV_18766
ASV_3121	ASV_17484
ASV_17353	ASV_16933
ASV_380	ASV_10344
ASV_8995	ASV_11281
ASV_18549	ASV_11601
ASV_9873	ASV_14585
ASV_17032	ASV_10470
ASV_581	ASV_18878
ASV_17674	ASV_11132
ASV_9612	ASV_1123
ASV_17431	ASV_12434
ASV_1362	ASV_16754
ASV_285	ASV_16807
ASV_1772	ASV_7653
ASV_16720	ASV_2042
ASV_8457	ASV_12416
ASV_12518	ASV_18479
ASV_222	ASV_19689
ASV_14865	ASV_17836
ASV_4265	ASV_11523
ASV_19388	ASV_13891
ASV_11980	ASV_488
ASV_7400	ASV_4166
ASV_7189	ASV_5608
ASV_14777	ASV_6385
ASV_12354	ASV_12299
ASV_3172	ASV_16515
ASV_14375	ASV_7093
ASV_5052	ASV_16393
ASV_5895	ASV_16562
ASV_15958	ASV_11241
ASV_7748	ASV_10905
ASV_11144	ASV_19452
ASV_15231	ASV_3750
ASV_1288	ASV_1637
ASV_18833	ASV_7488
ASV_17186	ASV_2378
ASV_15988	ASV_2522
ASV_9531	ASV_13567
ASV_18800	ASV_15167
ASV_7434	ASV_1743
ASV_11539	ASV_15791
ASV_9283	ASV_11521
ASV_16059	ASV_13706
ASV_3229	ASV_8566
ASV_6414	ASV_11495
ASV_17693	ASV_11225
ASV_16675	ASV_17269
ASV_16329	ASV_10022
ASV_3099	ASV_5749
ASV_17996	ASV_5574
ASV_525	ASV_10791
ASV_4303	ASV_17695
ASV_12861	ASV_13009
ASV_3792	ASV_12872
ASV_1586	ASV_2485
ASV_19006	ASV_16257
ASV_6023	ASV_13909
ASV_11414	ASV_14186
ASV_5234	ASV_11536
ASV_19771	ASV_16271
ASV_5182	ASV_17519
ASV_6595	ASV_2110
ASV_7915	ASV_2234
ASV_5305	ASV_17818
ASV_14663	ASV_13445
ASV_7450	ASV_5107
ASV_3330	ASV_8130
ASV_9237	ASV_1961
ASV_15896	ASV_4996
ASV_11595	ASV_12257
ASV_2926	ASV_11231
ASV_892	ASV_6275
ASV_4999	ASV_14688
ASV_17729	ASV_6758
ASV_952	ASV_14259
ASV_12782	ASV_10926
ASV_1248	ASV_17895
ASV_13573	ASV_5265
ASV_18454	ASV_18266
ASV_12419	ASV_3082
ASV_13068	ASV_4178
ASV_9191	ASV_3463
ASV_17305	ASV_16161
ASV_8834	ASV_2887
ASV_900	ASV_9483
ASV_13208	ASV_7090
ASV_5546	ASV_17017
ASV_14263	ASV_13118
ASV_6	ASV_5177
ASV_6766	ASV_18459
ASV_15710	ASV_6685
ASV_19849	ASV_13109
ASV_4642	ASV_2189
ASV_3109	ASV_16050
ASV_17835	ASV_3222
ASV_5381	ASV_19385
ASV_19839	ASV_608
ASV_12522	ASV_198
ASV_846	ASV_15302
ASV_4887	ASV_15218
ASV_4084	ASV_13501
ASV_15647	ASV_10038
ASV_2223	ASV_14554
ASV_17503	ASV_2194
ASV_3666	ASV_15365
ASV_2779	ASV_802
ASV_12287	ASV_17039
ASV_11937	ASV_10673
ASV_11777	ASV_15143
ASV_13424	ASV_1272
ASV_2944	ASV_15429
ASV_2155	ASV_380
ASV_17199	ASV_18549
ASV_9236	ASV_17032
ASV_17090	ASV_581
ASV_19865	ASV_6374
ASV_9369	ASV_1362
ASV_18929	ASV_16720
ASV_6130	ASV_8457
ASV_6979	ASV_6097
ASV_17066	ASV_4605
ASV_4732	ASV_6421
ASV_4493	ASV_17582
ASV_10767	ASV_14865
ASV_11705	ASV_3650
ASV_18684	ASV_8465
ASV_13017	ASV_8285
ASV_15151	ASV_506
ASV_4190	ASV_19388
ASV_1576	ASV_11746
ASV_18001	ASV_7400
ASV_6361	ASV_14375
ASV_9894	ASV_12533
ASV_15438	ASV_5895
ASV_5333	ASV_11816
ASV_17493	ASV_15958
ASV_1086	ASV_7748
ASV_19293	ASV_15231
ASV_565	ASV_1288
ASV_3011	ASV_18800
ASV_13486	ASV_11759
ASV_3452	ASV_3229
ASV_19614	ASV_14374
ASV_10210	ASV_6479
ASV_12194	ASV_14163
ASV_5277	ASV_19100
ASV_14050	ASV_6414
ASV_15327	ASV_17531
ASV_3645	ASV_8584
ASV_14359	ASV_4541
ASV_8491	ASV_17693
ASV_8643	ASV_16675
ASV_19628	ASV_16329
ASV_11572	ASV_17996
ASV_7779	ASV_12861
ASV_14971	ASV_19006
ASV_8283	ASV_11414
ASV_18803	ASV_5234
ASV_8978	ASV_6595
ASV_4936	ASV_5305
ASV_16478	ASV_14663
ASV_19285	ASV_7450
ASV_14376	ASV_3330
ASV_551	ASV_15896
ASV_12039	ASV_2926
ASV_6894	ASV_12536
ASV_8415	ASV_8063
ASV_8176	ASV_8275
ASV_30	ASV_4999
ASV_15480	ASV_7057
ASV_197	ASV_12117
ASV_2712	ASV_14981
ASV_14844	ASV_18598
ASV_12068	ASV_4351
ASV_16923	ASV_158
ASV_12791	ASV_17976
ASV_13472	ASV_967
ASV_16402	ASV_14227
ASV_11041	ASV_18325
ASV_18385	ASV_2213
ASV_3820	ASV_952
ASV_4103	ASV_12782
ASV_9123	ASV_9191
ASV_4039	ASV_17305
ASV_15665	ASV_8834
ASV_453	ASV_4471
ASV_17270	ASV_14895
ASV_3098	ASV_15763
ASV_16496	ASV_5224
ASV_5304	ASV_15535
ASV_10402	ASV_5664
ASV_19492	ASV_2046
ASV_13606	ASV_6766
ASV_3707	ASV_15710
ASV_18366	ASV_19849
ASV_9229	ASV_4642
ASV_1990	ASV_5381
ASV_1516	ASV_19839
ASV_283	ASV_846
ASV_447	ASV_15647
ASV_5200	ASV_2223
ASV_11981	ASV_3666
ASV_11667	ASV_12115
ASV_9567	ASV_515
ASV_1122	ASV_727
ASV_14717	ASV_17199
ASV_15906	ASV_9369
ASV_14112	ASV_12652
ASV_14458	ASV_7343
ASV_8727	ASV_14318
ASV_8916	ASV_2410
ASV_11879	ASV_6388
ASV_10374	ASV_2601
ASV_5312	ASV_12258
ASV_6611	ASV_1583
ASV_5236	ASV_2773
ASV_13938	ASV_18929
ASV_3105	ASV_6130
ASV_10588	ASV_6979
ASV_12410	ASV_4732
ASV_5340	ASV_4493
ASV_18346	ASV_11705
ASV_12600	ASV_13017
ASV_2017	ASV_15151
ASV_15895	ASV_4190
ASV_18680	ASV_7408
ASV_14430	ASV_1576
ASV_4663	ASV_18001
ASV_15859	ASV_19282
ASV_11454	ASV_17761
ASV_9117	ASV_11727
ASV_18472	ASV_9894
ASV_10590	ASV_3011
ASV_19704	ASV_13486
ASV_18402	ASV_19614
ASV_366	ASV_2239
ASV_13267	ASV_1063
ASV_18639	ASV_2350
ASV_18864	ASV_5277
ASV_14682	ASV_11034
ASV_3322	ASV_579
ASV_16608	ASV_19300
ASV_6213	ASV_13894
ASV_12391	ASV_8138
ASV_10222	ASV_137
ASV_8094	ASV_4897
ASV_3947	ASV_224
ASV_2288	ASV_15327
ASV_3512	ASV_3645
ASV_5478	ASV_14359
ASV_16635	ASV_19628
ASV_8247	ASV_11572
ASV_2337	ASV_7779
ASV_4227	ASV_18803
ASV_2768	ASV_18068
ASV_9704	ASV_4936
ASV_14504	ASV_16478
ASV_5970	ASV_6894
ASV_5503	ASV_8415
ASV_16891	ASV_197
ASV_5083	ASV_12791
ASV_7266	ASV_16402
ASV_5990	ASV_453
ASV_40	ASV_17270
ASV_12765	ASV_3098
ASV_708	ASV_13849
ASV_16434	ASV_19774
ASV_10134	ASV_16496
ASV_13984	ASV_10870
ASV_1847	ASV_11909
ASV_4289	ASV_4346
ASV_864	ASV_13659
ASV_2095	ASV_2940
ASV_15546	ASV_4865
ASV_9138	ASV_3707
ASV_16888	ASV_18366
ASV_8651	ASV_9229
ASV_1213	ASV_1990
ASV_17575	ASV_1516
ASV_11352	ASV_5200
ASV_13205	ASV_11981
ASV_8647	ASV_11667
ASV_18442	ASV_14717
ASV_9911	ASV_15906
ASV_9180	ASV_14458
ASV_7249	ASV_8916
ASV_11467	ASV_11879
ASV_19066	ASV_10374
ASV_3775	ASV_6611
ASV_17147	ASV_5236
ASV_19819	ASV_10403
ASV_7592	ASV_14430
ASV_4611	ASV_11454
ASV_12530	ASV_9117
ASV_18308	ASV_18472
ASV_15792	ASV_10590
ASV_350	ASV_19704
ASV_16653	ASV_18402
ASV_11747	ASV_366
ASV_15411	ASV_11893
ASV_3203	ASV_6864
ASV_12735	ASV_13345
ASV_15787	ASV_14116
ASV_13337	ASV_10564
ASV_9318	ASV_11293
ASV_18360	ASV_13267
ASV_3150	ASV_1786
ASV_13562	ASV_13122
ASV_2550	ASV_1822
ASV_19291	ASV_16399
ASV_17401	ASV_18864
ASV_8938	ASV_3322
ASV_13569	ASV_12391
ASV_14048	ASV_7781
ASV_12802	ASV_2288
ASV_13679	ASV_3512
ASV_19736	ASV_2768
ASV_2059	ASV_5083
ASV_1984	ASV_15979
ASV_14131	ASV_18144
ASV_19412	ASV_18930
ASV_9991	ASV_18932
ASV_10018	ASV_10795
ASV_17843	ASV_17479
ASV_19538	ASV_20000
ASV_1608	ASV_7841
ASV_5579	ASV_4289
ASV_8977	ASV_2095
ASV_10543	ASV_15546
ASV_17510	ASV_11352
ASV_3291	ASV_8647
ASV_1902	ASV_18442
ASV_126	ASV_9911
ASV_10290	ASV_9180
ASV_12309	ASV_11467
ASV_8502	ASV_19066
ASV_7914	ASV_17147
ASV_18494	ASV_7592
ASV_9978	ASV_12530
ASV_7212	ASV_15792
ASV_1227	ASV_16653
ASV_2694	ASV_11747
ASV_15887	ASV_5231
ASV_6215	ASV_18360
ASV_9322	ASV_3150
ASV_15938	ASV_13562
ASV_18465	ASV_2550
ASV_19881	ASV_14042
ASV_10354	ASV_19163
ASV_14669	ASV_12961
ASV_16844	ASV_2987
ASV_18853	ASV_3708
ASV_8969	ASV_2348
ASV_12601	ASV_3104
ASV_3468	ASV_6561
ASV_614	ASV_9175
ASV_1552	ASV_14175
ASV_3920	ASV_10738
ASV_17611	ASV_19736
ASV_10526	ASV_13394
ASV_18689	ASV_16980
ASV_5432	ASV_2059
ASV_16703	ASV_15176
ASV_3536	ASV_1118
ASV_2336	ASV_12165
ASV_12666	ASV_16227
ASV_9419	ASV_1984
ASV_6537	ASV_14131
ASV_7067	ASV_19412
ASV_9103	ASV_9991
ASV_13809	ASV_17821
ASV_2842	ASV_5579
ASV_7073	ASV_8977
ASV_9051	ASV_10543
ASV_12470	ASV_3291
ASV_8031	ASV_1902
ASV_19232	ASV_11983
ASV_6258	ASV_7385
ASV_19590	ASV_10290
ASV_8614	ASV_8097
ASV_4624	ASV_15938
ASV_19181	ASV_18465
ASV_11512	ASV_18853
ASV_6977	ASV_3468
ASV_1952	ASV_10050
ASV_8829	ASV_5354
ASV_10626	ASV_18183
ASV_7390	ASV_18091
ASV_13705	ASV_9930
ASV_14617	ASV_19731
ASV_489	ASV_19487
ASV_20023	ASV_5150
ASV_7333	ASV_20007
ASV_14165	ASV_18905
ASV_6829	ASV_18187
ASV_8670	ASV_11409
ASV_16878	ASV_14000
ASV_13630	ASV_4204
ASV_17625	ASV_1588
ASV_770	ASV_16742
ASV_18439	ASV_17091
ASV_4135	ASV_1018
ASV_1594	ASV_10069
ASV_8231	ASV_7504
ASV_10812	ASV_1552
ASV_1433	ASV_3920
ASV_15476	ASV_17611
ASV_2429	ASV_3536
ASV_17273	ASV_7067
ASV_3717	ASV_2842
ASV_18828	ASV_7073
ASV_16892	ASV_6258
ASV_6138	ASV_12942
ASV_155	ASV_19228
ASV_14765	ASV_8829
ASV_15617	ASV_489
ASV_13615	ASV_5824
ASV_8948	ASV_4829
ASV_5598	ASV_2161
ASV_5931	ASV_14654
ASV_14412	ASV_6829
ASV_16824	ASV_18377
ASV_15747	ASV_8410
ASV_675	ASV_15746
ASV_16894	ASV_10877
ASV_9340	ASV_2374
ASV_14339	ASV_19676
ASV_9668	ASV_7130
ASV_6429	ASV_1930
ASV_2412	ASV_14356
ASV_18677	ASV_4487
ASV_17809	ASV_8248
ASV_16556	ASV_10575
ASV_16821	ASV_13078
ASV_16182	ASV_18439
ASV_4357	ASV_18430
ASV_10868	ASV_4839
ASV_8383	ASV_2076
ASV_13971	ASV_7420
ASV_5355	ASV_7076
ASV_1175	ASV_8231
ASV_2555	ASV_10812
ASV_10919	ASV_1433
ASV_2693	ASV_2429
ASV_9762	ASV_155
ASV_9037	ASV_5931
ASV_5600	ASV_14412
ASV_19138	ASV_16894
ASV_3044	ASV_9340
ASV_10455	ASV_14339
ASV_18013	ASV_13971
ASV_1353	ASV_5355
ASV_2939	ASV_1175
ASV_3402	ASV_2555
ASV_16902	ASV_10109
ASV_11089	ASV_17879
ASV_2035	ASV_2339
ASV_9947	ASV_2693
ASV_19147	ASV_9037
ASV_16020	ASV_5600
ASV_3738	ASV_9088
ASV_18908	ASV_12495
ASV_11367	ASV_4518
ASV_6789	ASV_6564
ASV_14544	ASV_3490
ASV_7485	ASV_2939
ASV_16119	ASV_12553
ASV_10944	ASV_5065
ASV_11213	ASV_14230
ASV_13331	ASV_15265
ASV_18698	ASV_17985
ASV_15081	ASV_7355
ASV_4567	ASV_327
ASV_19236	ASV_17886
ASV_1214	ASV_4528
ASV_4238	ASV_4720
ASV_2066	ASV_19889
ASV_3182	ASV_3771
ASV_8440	ASV_17210
ASV_17289	ASV_12973
ASV_9162	ASV_10499
ASV_3167	ASV_16997
ASV_3217	ASV_82
ASV_19990	ASV_9498
ASV_13599	ASV_3402
ASV_5974	ASV_16902
ASV_5488	ASV_3738
ASV_13303	ASV_11367
ASV_11666	ASV_6789
ASV_4400	ASV_14544
ASV_9658	ASV_16119
ASV_6233	ASV_18698
ASV_11400	ASV_19236
ASV_17026	ASV_1214
ASV_14148	ASV_4238
ASV_4709	ASV_2066
ASV_19393	ASV_3182
ASV_12951	ASV_17289
ASV_11826	ASV_16561
ASV_10124	ASV_5488
ASV_13860	ASV_4400
ASV_13783	ASV_10124
ASV_18066	ASV_13783
ASV_989	ASV_2366
ASV_12922	ASV_10957
ASV_4249	ASV_989
ASV_16487	ASV_8644
ASV_11866	ASV_14140
ASV_8644	ASV_8747
ASV_9464	ASV_6061
ASV_6061	ASV_14567
ASV_5916	ASV_8311
ASV_18659	ASV_6398
ASV_11227	ASV_14718
ASV_792	ASV_10887
ASV_5331	ASV_18468
ASV_18208	ASV_11808
ASV_11001	ASV_1882
ASV_18117	ASV_1851
ASV_8412	ASV_12676
ASV_175	ASV_19730
ASV_8690	ASV_153
ASV_13626	ASV_15695
ASV_8100	ASV_12138
ASV_1305	ASV_6260
ASV_9557	ASV_19484
ASV_10078	ASV_7983
ASV_15040	ASV_10452
ASV_19226	ASV_12119
ASV_6442	ASV_26
ASV_5472	ASV_20021
ASV_17908	ASV_19257
ASV_11321	ASV_978
ASV_2654	ASV_6603
ASV_6454	ASV_18659
ASV_19345	ASV_4032
ASV_4817	ASV_11227
ASV_9475	ASV_792
ASV_15882	ASV_18208
ASV_12974	ASV_11001
ASV_6570	ASV_8412
ASV_16817	ASV_5161
ASV_3108	ASV_8690
ASV_16269	ASV_9557
ASV_11499	ASV_10078
ASV_16362	ASV_6442
ASV_7967	ASV_11321
ASV_18473	ASV_2654
ASV_13168	ASV_4817
ASV_15774	ASV_9475
ASV_3102	ASV_15882
ASV_304	ASV_16817
ASV_16767	ASV_3108
ASV_8239	ASV_3102
ASV_8179	ASV_16767
ASV_9990	ASV_9990
ASV_18772	ASV_18772
ASV_1584	ASV_1584
ASV_15182	ASV_12905
ASV_19753	ASV_18999
ASV_3403	ASV_16024
ASV_14332	ASV_639
ASV_17954	ASV_2659
ASV_10583	ASV_2770
ASV_6241	ASV_6025
ASV_16024	ASV_18503
ASV_639	ASV_8399
ASV_236	ASV_10867
ASV_19173	ASV_16522
ASV_2659	ASV_10154
ASV_18152	ASV_12687
ASV_6041	ASV_10272
ASV_19039	ASV_1325
ASV_18282	ASV_9332
ASV_17597	ASV_10393
ASV_17254	ASV_10297
ASV_3901	ASV_4302
ASV_14849	ASV_9219
ASV_14266	ASV_18152
ASV_556	ASV_6041
ASV_3885	ASV_17597
ASV_3630	ASV_17254
ASV_2713	ASV_14849
ASV_10631	ASV_3885
ASV_2641	ASV_3630
ASV_18201	ASV_999
ASV_999	ASV_2105
ASV_6614	ASV_13874
ASV_1236	ASV_7326
ASV_8993	ASV_8013
ASV_7193	ASV_3187
ASV_2105	ASV_18329
ASV_7788	ASV_13618
ASV_13874	ASV_17978
ASV_4033	ASV_755
ASV_18736	ASV_12000
ASV_6791	ASV_14656
ASV_2642	ASV_6971
ASV_7326	ASV_16917
ASV_8013	ASV_19438
ASV_5262	ASV_1337
ASV_15381	ASV_3025
ASV_18329	ASV_992
ASV_16040	ASV_8205
ASV_7051	ASV_5593
ASV_18177	ASV_4017
ASV_10739	ASV_15259
ASV_16314	ASV_17965
ASV_17487	ASV_10343
ASV_13618	ASV_15208
ASV_6151	ASV_17486
ASV_12507	ASV_12539
ASV_5009	ASV_435
ASV_1763	ASV_10844
ASV_8339	ASV_17864
ASV_10234	ASV_5652
ASV_10434	ASV_679
ASV_16917	ASV_17840
ASV_559	ASV_15649
ASV_9832	ASV_17363
ASV_5904	ASV_15996
ASV_19438	ASV_5313
ASV_6308	ASV_4565
ASV_13708	ASV_745
ASV_15596	ASV_19858
ASV_8432	ASV_12514
ASV_8256	ASV_2172
ASV_1337	ASV_2044
ASV_4017	ASV_9169
ASV_10343	ASV_974
ASV_19858	ASV_6236
ASV_7889	ASV_7814
ASV_12514	ASV_6706
ASV_1692	ASV_15559
ASV_15329	ASV_11422
ASV_2172	ASV_15184
ASV_6528	ASV_19371
ASV_14485	ASV_524
ASV_9427	ASV_16334
ASV_12147	ASV_8464
ASV_2044	ASV_6695
ASV_8347	ASV_3681
ASV_14363	ASV_7069
ASV_10369	ASV_15269
ASV_5176	ASV_6495
ASV_9169	ASV_1194
ASV_872	ASV_6222
ASV_7437	ASV_10756
ASV_14614	ASV_9663
ASV_3385	ASV_19160
ASV_974	ASV_17703
ASV_13019	ASV_1251
ASV_6236	ASV_11228
ASV_7814	ASV_12216
ASV_6706	ASV_16171
ASV_15559	ASV_16570
ASV_19681	ASV_13034
ASV_12329	ASV_9008
ASV_11422	ASV_10605
ASV_15427	ASV_9862
ASV_11181	ASV_6185
ASV_19371	ASV_19994
ASV_16334	ASV_1755
ASV_2951	ASV_12702
ASV_4545	ASV_11720
ASV_17516	ASV_12575
ASV_8464	ASV_4609
ASV_4235	ASV_1228
ASV_5401	ASV_14627
ASV_2292	ASV_5740
ASV_12755	ASV_11069
ASV_6695	ASV_7013
ASV_11254	ASV_19117
ASV_5551	ASV_13743
ASV_18093	ASV_15576
ASV_1643	ASV_16966
ASV_17854	ASV_4210
ASV_3690	ASV_1281
ASV_11096	ASV_13262
ASV_4988	ASV_1690
ASV_3681	ASV_19428
ASV_18653	ASV_2945
ASV_14815	ASV_6500
ASV_6120	ASV_5517
ASV_17815	ASV_12907
ASV_6222	ASV_14746
ASV_10756	ASV_15756
ASV_15271	ASV_19348
ASV_562	ASV_8732
ASV_9663	ASV_10862
ASV_1951	ASV_9675
ASV_15125	ASV_3089
ASV_10468	ASV_8488
ASV_17703	ASV_8340
ASV_5852	ASV_3587
ASV_4210	ASV_9018
ASV_2945	ASV_18425
ASV_6500	ASV_18289
ASV_5517	ASV_5844
ASV_12907	ASV_11419
ASV_14746	ASV_6764
ASV_1048	ASV_1769
ASV_16179	ASV_13555
ASV_19076	ASV_16357
ASV_15756	ASV_13485
ASV_2395	ASV_10161
ASV_19348	ASV_6228
ASV_3298	ASV_16731
ASV_8732	ASV_4472
ASV_7565	ASV_10102
ASV_10862	ASV_19248
ASV_10299	ASV_8983
ASV_9675	ASV_9816
ASV_15491	ASV_4579
ASV_1782	ASV_18578
ASV_17746	ASV_18927
ASV_3089	ASV_2259
ASV_215	ASV_12332
ASV_2113	ASV_2921
ASV_3383	ASV_7310
ASV_8488	ASV_6679
ASV_8340	ASV_2146
ASV_6771	ASV_1762
ASV_13528	ASV_688
ASV_10332	ASV_8580
ASV_2138	ASV_17326
ASV_12444	ASV_16141
ASV_4975	ASV_8454
ASV_3587	ASV_18033
ASV_9018	ASV_6542
ASV_1846	ASV_1774
ASV_18425	ASV_1609
ASV_17914	ASV_7885
ASV_632	ASV_8263
ASV_16223	ASV_2258
ASV_5844	ASV_15676
ASV_17070	ASV_10516
ASV_11419	ASV_16939
ASV_16644	ASV_13356
ASV_15604	ASV_17036
ASV_7211	ASV_17958
ASV_2483	ASV_7897
ASV_13555	ASV_8617
ASV_16357	ASV_15340
ASV_17981	ASV_3119
ASV_8210	ASV_2214
ASV_18523	ASV_13373
ASV_18962	ASV_11557
ASV_10964	ASV_7548
ASV_13485	ASV_9604
ASV_12345	ASV_19619
ASV_15597	ASV_2152
ASV_10161	ASV_11339
ASV_5682	ASV_3827
ASV_8698	ASV_18768
ASV_9871	ASV_11620
ASV_6228	ASV_6126
ASV_12294	ASV_17779
ASV_16731	ASV_13931
ASV_4126	ASV_5471
ASV_5958	ASV_3128
ASV_17810	ASV_5685
ASV_15197	ASV_273
ASV_4901	ASV_8365
ASV_7799	ASV_14019
ASV_16452	ASV_1330
ASV_11355	ASV_9721
ASV_17804	ASV_19742
ASV_15434	ASV_11561
ASV_7387	ASV_16
ASV_7027	ASV_19686
ASV_4472	ASV_349
ASV_8379	ASV_2643
ASV_8983	ASV_14547
ASV_12425	ASV_6752
ASV_15292	ASV_17429
ASV_4579	ASV_9768
ASV_18578	ASV_8573
ASV_3963	ASV_5042
ASV_17686	ASV_1475
ASV_18927	ASV_11714
ASV_2259	ASV_2767
ASV_12332	ASV_8943
ASV_2921	ASV_17160
ASV_12641	ASV_3080
ASV_532	ASV_13420
ASV_10596	ASV_16451
ASV_2839	ASV_361
ASV_17036	ASV_12060
ASV_3119	ASV_1868
ASV_4460	ASV_13972
ASV_19337	ASV_18056
ASV_10107	ASV_14616
ASV_15023	ASV_1049
ASV_19619	ASV_1152
ASV_12206	ASV_16421
ASV_2152	ASV_16465
ASV_11339	ASV_2700
ASV_8738	ASV_6088
ASV_9344	ASV_16327
ASV_3827	ASV_1399
ASV_18768	ASV_7021
ASV_11620	ASV_6303
ASV_14338	ASV_11786
ASV_6126	ASV_15691
ASV_10874	ASV_5578
ASV_7755	ASV_12074
ASV_4950	ASV_6006
ASV_17779	ASV_14542
ASV_8567	ASV_3780
ASV_13931	ASV_2997
ASV_6014	ASV_5348
ASV_4041	ASV_2938
ASV_6420	ASV_10977
ASV_5471	ASV_14320
ASV_5623	ASV_12016
ASV_12846	ASV_4355
ASV_14668	ASV_6631
ASV_3128	ASV_19317
ASV_8728	ASV_19415
ASV_16170	ASV_18849
ASV_18771	ASV_12685
ASV_7091	ASV_15690
ASV_2567	ASV_18251
ASV_14019	ASV_6346
ASV_12356	ASV_501
ASV_8781	ASV_5268
ASV_8148	ASV_6638
ASV_5227	ASV_11145
ASV_13928	ASV_18045
ASV_8088	ASV_17382
ASV_12752	ASV_7384
ASV_6993	ASV_15472
ASV_5724	ASV_10043
ASV_14851	ASV_19133
ASV_11464	ASV_10138
ASV_10513	ASV_17233
ASV_11811	ASV_5669
ASV_10966	ASV_7648
ASV_15926	ASV_4740
ASV_4261	ASV_11243
ASV_19577	ASV_12884
ASV_1330	ASV_10546
ASV_9721	ASV_7879
ASV_19742	ASV_6658
ASV_18651	ASV_8475
ASV_10205	ASV_18626
ASV_11561	ASV_13349
ASV_17929	ASV_7472
ASV_1644	ASV_9917
ASV_16	ASV_11107
ASV_14364	ASV_9808
ASV_2329	ASV_18535
ASV_16263	ASV_6701
ASV_18640	ASV_19144
ASV_73	ASV_7234
ASV_19686	ASV_16206
ASV_15251	ASV_18944
ASV_14547	ASV_13663
ASV_1461	ASV_11837
ASV_8901	ASV_16876
ASV_14446	ASV_5706
ASV_6752	ASV_11251
ASV_14065	ASV_9825
ASV_8671	ASV_17360
ASV_10569	ASV_17156
ASV_9241	ASV_14500
ASV_15065	ASV_19033
ASV_9047	ASV_2735
ASV_3427	ASV_13887
ASV_16421	ASV_19610
ASV_15947	ASV_17756
ASV_11786	ASV_1409
ASV_17832	ASV_8660
ASV_15382	ASV_10001
ASV_19548	ASV_15458
ASV_5578	ASV_19247
ASV_1925	ASV_18481
ASV_11689	ASV_763
ASV_9962	ASV_6054
ASV_6994	ASV_10606
ASV_1317	ASV_8054
ASV_7586	ASV_7459
ASV_12074	ASV_16479
ASV_6006	ASV_10914
ASV_9251	ASV_5597
ASV_16660	ASV_16641
ASV_14542	ASV_16396
ASV_16568	ASV_18801
ASV_2008	ASV_14350
ASV_3780	ASV_12394
ASV_5058	ASV_15289
ASV_2997	ASV_11408
ASV_14125	ASV_13067
ASV_9975	ASV_14886
ASV_4063	ASV_10016
ASV_816	ASV_1068
ASV_7941	ASV_5868
ASV_12831	ASV_18191
ASV_12083	ASV_9897
ASV_13249	ASV_7309
ASV_14829	ASV_10777
ASV_9392	ASV_2826
ASV_2938	ASV_10273
ASV_10048	ASV_10521
ASV_3173	ASV_7096
ASV_9958	ASV_6711
ASV_10977	ASV_15777
ASV_14320	ASV_16492
ASV_1478	ASV_7718
ASV_11726	ASV_4098
ASV_12675	ASV_16333
ASV_19269	ASV_4714
ASV_8382	ASV_4646
ASV_5099	ASV_1860
ASV_4594	ASV_4276
ASV_2417	ASV_1114
ASV_13353	ASV_3857
ASV_9994	ASV_7661
ASV_1563	ASV_4790
ASV_5420	ASV_11478
ASV_12069	ASV_17309
ASV_739	ASV_7055
ASV_2741	ASV_2841
ASV_4355	ASV_7584
ASV_543	ASV_13210
ASV_10257	ASV_4343
ASV_268	ASV_8949
ASV_10007	ASV_1791
ASV_6618	ASV_10693
ASV_4347	ASV_6742
ASV_13800	ASV_1314
ASV_16749	ASV_4739
ASV_11420	ASV_8981
ASV_6631	ASV_10780
ASV_6267	ASV_17406
ASV_5332	ASV_7527
ASV_13099	ASV_415
ASV_13456	ASV_20019
ASV_18760	ASV_6008
ASV_19661	ASV_10432
ASV_19415	ASV_3847
ASV_12685	ASV_16958
ASV_16468	ASV_9603
ASV_19011	ASV_16026
ASV_19685	ASV_4136
ASV_6399	ASV_7502
ASV_15690	ASV_14115
ASV_18251	ASV_1253
ASV_2821	ASV_19480
ASV_7384	ASV_3758
ASV_10546	ASV_11201
ASV_8475	ASV_11994
ASV_18626	ASV_8756
ASV_9917	ASV_7138
ASV_17378	ASV_13644
ASV_19033	ASV_9627
ASV_2735	ASV_14695
ASV_5791	ASV_12304
ASV_13887	ASV_1867
ASV_17556	ASV_6634
ASV_5218	ASV_14235
ASV_8062	ASV_6905
ASV_19610	ASV_18162
ASV_17756	ASV_10710
ASV_3325	ASV_16548
ASV_12929	ASV_12046
ASV_14349	ASV_4451
ASV_19335	ASV_9195
ASV_3604	ASV_2715
ASV_9980	ASV_1915
[truncated: 3,807 more rows]
