# Supplementary material for: Differences in gastric microbiota and mucosal function between patients with chronic superficial gastritis and intestinal metaplasia
Source: Front Microbiol. 2022 Nov 17;13:950325. doi: 10.3389/fmicb.2022.950325 (PMC9712754; doi:10.3389/fmicb.2022.950325)
Supplement: Supplementary file 1 [file Data_Sheet_1.zip › Supplementary materials/Raw data of Fig. 4C.xlsx]

## Sheet: Sheet1
Taxa	Abundace	Group	LDA_score	Pvalue
Bacteria.Actinobacteria.Actinobacteria.Bifidobacteriales.Bifidobacteriaceae.Bifidobacterium.Bifidobacterium_pseudolongum	0.899885			-
Bacteria.Proteobacteria.Betaproteobacteria.Neisseriales.Neisseriaceae.Eikenella	0.75647			-
Bacteria.Proteobacteria.Betaproteobacteria.Neisseriales.Neisseriaceae.Kingella	1.44871			-
Bacteria.Firmicutes.Bacilli.Lactobacillales.Streptococcaceae	4.46453			-
Bacteria.Firmicutes.Clostridia.Clostridiales.Eubacteriaceae	1.68876			-
Bacteria.Firmicutes.Bacilli.Lactobacillales.Lactobacillaceae.Lactobacillus.Lactobacillus_ruminis	0.513547			-
Bacteria.Actinobacteria.Actinobacteria.Actinomycetales.Micrococcaceae.Arthrobacter.Arthrobacter_nasiphocae	0.204945			-
Bacteria.Actinobacteria.Actinobacteria.Actinomycetales.Micromonosporaceae	2.13577			-
Bacteria.Proteobacteria.Alphaproteobacteria.Rhizobiales.Brucellaceae.Ochrobactrum	1.01209			-
Bacteria.Firmicutes.Clostridia.Clostridiales.Clostridiaceae.Candidatus_Arthromitus	1.4996			-
Bacteria.Actinobacteria.Actinobacteria.Actinomycetales.Micrococcaceae.Arthrobacter	2.64218			-
Bacteria.Proteobacteria.Deltaproteobacteria.Sva0853	0.495232			-
Archaea.Crenarchaeota	0.847944			-
Bacteria.Proteobacteria.Betaproteobacteria.Neisseriales	3.39076			-
Bacteria.Bacteroidetes.Bacteroidia.Bacteroidales.Bacteroidaceae.Bacteroides.Bacteroides_barnesiae	1.37776			-
Bacteria.Proteobacteria.Betaproteobacteria.Rhodocyclales.Rhodocyclaceae.Hydrogenophilus	0.975879			-
Bacteria.Firmicutes.Clostridia.Clostridiales.Lachnospiraceae.Johnsonella	0.513432			-
Bacteria.Proteobacteria.Gammaproteobacteria.Xanthomonadales.Xanthomonadaceae.Stenotrophomonas.Stenotrophomonas_geniculata	1.20706			-
Bacteria.Actinobacteria.Actinobacteria.Actinomycetales.Micrococcaceae.Rothia.Rothia_dentocariosa	2.3239			-
Bacteria.Proteobacteria.Betaproteobacteria.Burkholderiales.Alcaligenaceae.Bordetella.Bordetella_ansorpii	1.27371			-
Bacteria.Firmicutes.Bacilli.Bacillales.Bacillaceae.Geobacillus	2.82846	IM	2.83085	0.0325122
Bacteria.Actinobacteria.Actinobacteria.Actinomycetales.Dermabacteraceae.Brachybacterium.Brachybacterium_conglomeratum	1.4996			-
Bacteria.Cyanobacteria.Oscillatoriophycideae.Oscillatoriales.Phormidiaceae	0.381037			-
Bacteria.Actinobacteria.Actinobacteria.Actinomycetales.Pseudonocardiaceae	2.12843			-
Bacteria.Proteobacteria.Gammaproteobacteria.Enterobacteriales.Enterobacteriaceae.Pseudomonas.Pseudomonas_syringae	0.735395			-
Bacteria.Acidobacteria.Solibacteres.Solibacterales.Solibacteraceae.Candidatus_Solibacter	1.9032			-
Bacteria.Proteobacteria.Alphaproteobacteria.Caulobacterales.Caulobacteraceae.Brevundimonas.Brevundimonas_staleyi	1.83202			-
Bacteria.Actinobacteria.Actinobacteria.Actinomycetales.Actinomycetaceae.Actinomyces.Actinomyces_hyovaginalis	1.96686			-
Bacteria.Actinobacteria.Actinobacteria.Actinomycetales.Microbacteriaceae.Agrococcus.Agrococcus_jenensis	1.37701			-
Bacteria.Proteobacteria.Alphaproteobacteria.Rhizobiales.Phyllobacteriaceae	4.28756			-
Bacteria.Firmicutes.Bacilli.Lactobacillales.Lactobacillaceae.Lactobacillus.Lactobacillus_hamsteri	1.07193			-
Archaea.Crenarchaeota.Thaumarchaeota	0.847944			-
Bacteria.Verrucomicrobia._Spartobacteria_._Chthoniobacterales_._Chthoniobacteraceae_.Candidatus_Xiphinematobacter	0.966623			-
Bacteria.Proteobacteria.Epsilonproteobacteria.Campylobacterales.Campylobacteraceae.Campylobacter.Campylobacter_rectus	1.53711			-
Bacteria.Firmicutes.Bacilli.Bacillales.Bacillaceae.Bacillus	2.6143			-
Bacteria.Acidobacteria.Solibacteres	2.16777			-
Bacteria.Proteobacteria.Alphaproteobacteria.Rhizobiales.Hyphomicrobiaceae.Rhodoplanes	1.76252			-
Bacteria.Bacteroidetes	3.59068			-
Bacteria.Firmicutes.Clostridia.Clostridiales.Lachnospiraceae.Lachnoanaerobaculum	2.22691	IM	2.83882	0.0492874
Bacteria.Firmicutes.Bacilli.Bacillales.Planococcaceae	3.74351			-
Bacteria.WS2	0.486005			-
Bacteria.Proteobacteria.Gammaproteobacteria.Pseudomonadales.Moraxellaceae	3.98349			-
Bacteria.Proteobacteria.Gammaproteobacteria.Pasteurellales.Pasteurellaceae.Actinobacillus.Actinobacillus_parahaemolyticus	2.68662			-
Bacteria.Firmicutes.Bacilli.Lactobacillales.Lactobacillaceae.Lactobacillus.Lactobacillus_iners	2.18242			-
Bacteria.Firmicutes.Clostridia.Clostridiales.Ruminococcaceae	2.93158			-
Bacteria.WWE1._Cloacamonae_	0.383296			-
Bacteria.Firmicutes.Bacilli.Lactobacillales.Lactobacillaceae.Lactobacillus	3.30397			-
Bacteria.Bacteroidetes.Flavobacteriia.Flavobacteriales.Flavobacteriaceae	2.83848			-
Bacteria.Proteobacteria.Epsilonproteobacteria.Campylobacterales.Helicobacteraceae.Helicobacter.Helicobacter_pylori	5.44186	CSG	4.97066	0.000698525
Bacteria.Firmicutes.Clostridia.Clostridiales.Clostridiaceae.SMB53	2.01657			-
Bacteria.Proteobacteria.Epsilonproteobacteria.Campylobacterales.Campylobacteraceae.Campylobacter	2.59182			-
Bacteria.Bacteroidetes.Bacteroidia.Bacteroidales.Prevotellaceae.Prevotella.Prevotella_nanceiensis	1.95418			-
Bacteria.Acidobacteria.Holophagae.Holophagales.Holophagaceae	0.188474			-
Bacteria.Proteobacteria.Alphaproteobacteria.Sphingomonadales.Sphingomonadaceae.Novosphingobium.Novosphingobium_capsulatum	0.84702			-
Bacteria.Proteobacteria.Epsilonproteobacteria.Campylobacterales.Campylobacteraceae	2.59182			-
Bacteria.Actinobacteria.Actinobacteria.Actinomycetales.Pseudonocardiaceae.Amycolatopsis	1.73072			-
Bacteria.Cyanobacteria.Synechococcophycideae.Synechococcales	2.05953	IM	3.04108	0.0127486
Bacteria.Proteobacteria.Alphaproteobacteria.Sphingomonadales.Sphingomonadaceae.Sphingopyxis	1.561			-
Archaea.Crenarchaeota.Thaumarchaeota.Nitrososphaerales	0.450004			-
Bacteria.Firmicutes.Clostridia.Clostridiales.Ruminococcaceae.Butyricicoccus.Butyricicoccus_pullicaecorum	1.2156			-
Bacteria.Proteobacteria.Gammaproteobacteria.Pseudomonadales.Moraxellaceae.Acinetobacter.Acinetobacter_rhizosphaerae	1.89201			-
Bacteria.Cyanobacteria.Synechococcophycideae.Pseudanabaenales.Pseudanabaenaceae	1.28639			-
Bacteria.Actinobacteria.Actinobacteria.Actinomycetales.Micrococcaceae.Arthrobacter.Arthrobacter_crystallopoietes	0.552513			-
Bacteria.Proteobacteria.Betaproteobacteria.Methylophilales.Methylophilaceae	1.91418	CSG	3.42959	0.000959722
Bacteria.Firmicutes.Clostridia.Clostridiales.Ruminococcaceae.Butyricicoccus	1.2156			-
Bacteria.Verrucomicrobia.Opitutae	1.44408			-
Bacteria.Proteobacteria.Deltaproteobacteria.Bdellovibrionales	0.489504			-
Bacteria.Actinobacteria.Actinobacteria.Actinomycetales.Kineosporiaceae.Kineosporia	0.4805			-
Bacteria.Chloroflexi.Ktedonobacteria.Ktedonobacterales.Ktedonobacteraceae	1.26416			-
Bacteria.Thermotogae.Thermotogae.Thermotogales.Thermotogaceae.Kosmotoga.Kosmotoga_mrcj	0.465689			-
Bacteria.OD1	1.5679			-
Bacteria.Firmicutes.Clostridia.Clostridiales.Lachnospiraceae.Lachnoanaerobaculum.Lachnoanaerobaculum_orale	2.22691	IM	2.84441	0.0492874
Bacteria.Proteobacteria.Gammaproteobacteria.Pasteurellales	3.26972			-
Bacteria.Proteobacteria.Gammaproteobacteria.Enterobacteriales	3.5521			-
Bacteria.Proteobacteria.Alphaproteobacteria.Rhodospirillales.Acetobacteraceae.Acidocella	0.54633			-
Bacteria.Synergistetes.Synergistia.Synergistales.Synergistaceae	0.656592			-
Bacteria.Proteobacteria.Gammaproteobacteria.Pseudomonadales.Moraxellaceae.Acinetobacter	3.97618			-
Bacteria.Firmicutes.Bacilli.Bacillales.Paenibacillaceae.Paenibacillus.Paenibacillus_mucilaginosus	0.879808			-
Bacteria.Firmicutes.Clostridia.Clostridiales._Tissierellaceae_.Anaerococcus	1.5679			-
Bacteria.Bacteroidetes.Bacteroidia.Bacteroidales.Rikenellaceae.Alistipes.Alistipes_massiliensis	0			-
Bacteria.Acidobacteria.DA052	1.25836			-
Bacteria.Actinobacteria.Thermoleophilia.Solirubrobacterales.Solirubrobacteraceae	0.863628			-
Bacteria.Proteobacteria.Alphaproteobacteria.Rhizobiales.Hyphomicrobiaceae	3.33243			-
Bacteria.Bacteroidetes.Bacteroidia.Bacteroidales.Rikenellaceae.AF12	0.618634			-
Bacteria.Proteobacteria.Betaproteobacteria.Burkholderiales.Burkholderiaceae.Burkholderia.Burkholderia_tuberum	0.0753918			-
Bacteria.Firmicutes.Clostridia.Clostridiales.Ruminococcaceae.Oscillospira	2.44517			-
Bacteria.Actinobacteria.Actinobacteria.Actinomycetales.Nocardiaceae.Rhodococcus	1.91556			-
Bacteria.Proteobacteria.Alphaproteobacteria.Rhizobiales	4.3454			-
Bacteria.Planctomycetes.Phycisphaerae	1.4256			-
Bacteria.Proteobacteria.Alphaproteobacteria.Rhodospirillales.Acetobacteraceae	1.94182			-
Bacteria.Firmicutes.Bacilli.Lactobacillales.Lactobacillaceae.Lactobacillus.Lactobacillus_brevis	1.93637			-
Bacteria.Proteobacteria.Betaproteobacteria.Burkholderiales.Oxalobacteraceae.Cupriavidus.Cupriavidus_gilardii	0.186933			-
Bacteria.Proteobacteria.Deltaproteobacteria.Desulfovibrionales	2.40755	CSG	2.81471	0.0101159
Bacteria.Actinobacteria.Actinobacteria.Actinomycetales.Actinosynnemataceae.Lentzea	0.942809			-
Bacteria._Thermi_.Deinococci	5.76228			-
Bacteria.Proteobacteria.Betaproteobacteria.Burkholderiales.Oxalobacteraceae	3.17162			-
Bacteria.Firmicutes.Bacilli.Bacillales.Bacillaceae.Anoxybacillus	5.04922			-
Bacteria.Proteobacteria.Epsilonproteobacteria	5.4715	CSG	4.99816	0.00149261
Bacteria.Chlorobi.Chlorobia	0.796143			-
Bacteria.Proteobacteria.Gammaproteobacteria.Thiotrichales	0.807005			-
Bacteria.Proteobacteria.Gammaproteobacteria.Xanthomonadales.Xanthomonadaceae.Thermomonas.Thermomonas_fusca	0.507683			-
Bacteria.Chlamydiae.Chlamydiia.Chlamydiales.Rhabdochlamydiaceae	0.981551			-
Bacteria.Proteobacteria.Gammaproteobacteria.Pasteurellales.Pasteurellaceae.Aggregatibacter.Aggregatibacter_segnis	2.16543			-
Bacteria.Actinobacteria.Acidimicrobiia.Acidimicrobiales	2.3971			-
Bacteria.Proteobacteria.Betaproteobacteria.Burkholderiales.Burkholderiaceae	1.97557			-
Bacteria.Cyanobacteria.Synechococcophycideae.Synechococcales.Synechococcaceae.Prochlorococcus	1.71503	IM	3.75499	0.0328692
Bacteria.Proteobacteria.Gammaproteobacteria.Pasteurellales.Pasteurellaceae.Actinobacillus	2.84096			-
Bacteria.Proteobacteria.Gammaproteobacteria.Enterobacteriales.Enterobacteriaceae.Serratia	2.93604			-
Bacteria.Acidobacteria.Sva0725	1.47128			-
Bacteria.Firmicutes.Erysipelotrichi.Erysipelotrichales.Erysipelotrichaceae.Bulleidia	2.20637			-
Bacteria.Verrucomicrobia.Opitutae._Cerasicoccales_._Cerasicoccaceae_	1.44408			-
Bacteria.Proteobacteria.Gammaproteobacteria.Legionellales	1.54546	CSG	3.24287	0.0328692
Bacteria.Firmicutes.Bacilli.Bacillales.Alicyclobacillaceae	1.09401			-
Bacteria.Deferribacteres.Deferribacteres.Deferribacterales.Deferribacteraceae	1.96592			-
Bacteria.Actinobacteria.Actinobacteria.Actinomycetales.Intrasporangiaceae	1.93507			-
Bacteria.Acidobacteria.Acidobacteriia.Acidobacteriales.Acidobacteriaceae.Granulicella	0.467149			-
Bacteria._Thermi_.Deinococci.Deinococcales.Deinococcaceae	1.49195			-
Bacteria.Proteobacteria.Alphaproteobacteria.Rhodobacterales.Rhodobacteraceae.Albidovulum	1.52316			-
Bacteria.Firmicutes.Bacilli.Bacillales.Paenibacillaceae	2.3019			-
Bacteria.Proteobacteria.Alphaproteobacteria.Rhizobiales.Methylobacteriaceae.Methylobacterium	1.14898			-
Bacteria.Proteobacteria.Alphaproteobacteria.Rhizobiales.Hyphomicrobiaceae.Devosia	3.32191			-
Bacteria.Verrucomicrobia.Verrucomicrobiae.Verrucomicrobiales.Verrucomicrobiaceae.Akkermansia.Akkermansia_muciniphila	2.48736	CSG	2.52195	0.027629
Bacteria._Thermi_.Deinococci.Thermales.Thermaceae.Thermus	5.76214			-
Bacteria.Nitrospirae.Nitrospira.Nitrospirales.FW	1.00888			-
Bacteria.Bacteroidetes.Bacteroidia.Bacteroidales._Barnesiellaceae_.Barnesiella.Barnesiella_viscericola	0.707854			-
Bacteria.Proteobacteria.Gammaproteobacteria.Enterobacteriales.Enterobacteriaceae.Xenorhabdus	0.513547			-
Bacteria.Proteobacteria.Alphaproteobacteria.Rhodobacterales.Rhodobacteraceae.Paracoccus	2.20612			-
Bacteria.Bacteroidetes.Bacteroidia.Bacteroidales.S24_7	2.54578			-
Bacteria.Proteobacteria.Betaproteobacteria.Burkholderiales.Comamonadaceae.Hylemonella	0.96683			-
Bacteria.WWE1._Cloacamonae_._Cloacamonales_	0.383296			-
Bacteria.Cyanobacteria.Oscillatoriophycideae	1.05975			-
Bacteria.Proteobacteria.Alphaproteobacteria.Sphingomonadales.Sphingomonadaceae.Sphingomonas	2.74489			-
Bacteria.Fusobacteria.Fusobacteriia.Fusobacteriales.Fusobacteriaceae	3.34207			-
Bacteria.Bacteroidetes.Bacteroidia.Bacteroidales.Rikenellaceae	2.27017			-
Bacteria.Proteobacteria.Gammaproteobacteria.Pseudomonadales.Pseudomonadaceae	3.45983			-
Bacteria.Nitrospirae.Nitrospira.Nitrospirales	1.69357			-
Bacteria.Actinobacteria.Actinobacteria.Actinomycetales.Microbacteriaceae.Leucobacter	1.2156			-
Bacteria.Bacteroidetes.Bacteroidia.Bacteroidales.Prevotellaceae.Prevotella.Prevotella_intermedia	1.26626			-
Bacteria.Proteobacteria.Deltaproteobacteria.Myxococcales.Nannocystaceae.Nannocystis	1.45			-
Bacteria.Actinobacteria.Actinobacteria.Actinomycetales.Thermomonosporaceae.Actinomadura.Actinomadura_nitritigenes	0.473332			-
Bacteria.Chloroflexi.Chloroflexi	1.33754			-
Bacteria.Proteobacteria.Alphaproteobacteria.Rhodobacterales.Rhodobacteraceae	2.32671			-
Bacteria.Actinobacteria.Actinobacteria.Actinomycetales.Actinosynnemataceae	1.43851			-
Bacteria.WS2.SHA_109	0.486005			-
Bacteria.Proteobacteria.Gammaproteobacteria.Alteromonadales.HTCC2188.HTCC	0.892477			-
Bacteria.Proteobacteria.Gammaproteobacteria.Xanthomonadales.Xanthomonadaceae.Lysobacter	1.75378			-
Bacteria.Proteobacteria.Betaproteobacteria.Neisseriales.Neisseriaceae	3.39076			-
Bacteria.Proteobacteria.Alphaproteobacteria.Rhizobiales.Bradyrhizobiaceae.Balneimonas	1.43437			-
Bacteria.Firmicutes.Bacilli.Lactobacillales.Lactobacillaceae.Lactobacillus.Lactobacillus_salivarius	0.990668			-
Bacteria.Actinobacteria.Actinobacteria.Bifidobacteriales.Bifidobacteriaceae.Bifidobacterium.Bifidobacterium_longum	1.79125			-
Bacteria.Proteobacteria.Alphaproteobacteria.Rhizobiales.Rhizobiaceae.Agrobacterium	2.07314	CSG	2.79422	0.0464413
Bacteria.Proteobacteria.Deltaproteobacteria.Desulfobacterales.Desulfobulbaceae	1.15501			-
Bacteria.Actinobacteria.MB_A2_108	0.671323			-
Bacteria.Chloroflexi.Chloroflexi._Roseiflexales_	1.33754			-
Bacteria.Bacteroidetes.Bacteroidia.Bacteroidales._Odoribacteraceae_.Odoribacter	1.35087	CSG	3.51993	0.0396152
Bacteria.Planctomycetes.Phycisphaerae.Phycisphaerales	1.4256			-
Bacteria.Firmicutes.Bacilli.Bacillales.Bacillaceae.Oceanobacillus	0.552513			-
Bacteria.Proteobacteria.Alphaproteobacteria.Rhodospirillales.Rhodospirillaceae.Skermanella	0.887443			-
Bacteria.Acidobacteria._Chloracidobacteria_	1.74889			-
Bacteria.Proteobacteria.Gammaproteobacteria.Pseudomonadales.Pseudomonadaceae.Pseudomonas.Pseudomonas_umsongensis	1.47038			-
Bacteria.Firmicutes.Clostridia.Clostridiales._Mogibacteriaceae_	2.92244			-
Bacteria.Actinobacteria.Actinobacteria.Bifidobacteriales.Bifidobacteriaceae	2.35228			-
Bacteria.Firmicutes.Bacilli.Bacillales.Bacillaceae.Bacillus.Bacillus_mannanilyticus	0.381037			-
Bacteria.Firmicutes.Bacilli.Lactobacillales.Streptococcaceae.Streptococcus	4.46272			-
Bacteria.Firmicutes.Clostridia.Clostridiales.Gracilibacteraceae	1.01106			-
Bacteria.Verrucomicrobia._Spartobacteria_._Chthoniobacterales_._Chthoniobacteraceae_.DA101	0.572757			-
Bacteria.Actinobacteria.Actinobacteria.Actinomycetales.Propionibacteriaceae.Propionibacterium.Propionibacterium_granulosum	0.981551			-
Bacteria.Acidobacteria.Acidobacteriia.Acidobacteriales.Koribacteraceae	1.90749	CSG	3.2433	0.00033779
Bacteria.Nitrospirae.Nitrospira.Nitrospirales.Nitrospiraceae.Nitrospira	1.03582			-
Bacteria.Proteobacteria.Betaproteobacteria.Burkholderiales.Comamonadaceae.Polaromonas	1.00888			-
Bacteria.Gemmatimonadetes.Gemmatimonadetes.N1423WL	1.2184			-
Bacteria.Proteobacteria.Deltaproteobacteria.Syntrophobacterales	1.07801			-
Bacteria.Chloroflexi.TK10.AKYG885.Dolo_23	1.23291			-
Bacteria.Proteobacteria.Alphaproteobacteria.Sphingomonadales.Sphingomonadaceae.Novosphingobium	0.966623			-
Bacteria.Actinobacteria.Actinobacteria.Actinomycetales.Frankiaceae	1.44604			-
Bacteria.Proteobacteria.Betaproteobacteria.Rhodocyclales.Rhodocyclaceae.Denitromonas.Denitromonas_indolicum	0.188474			-
Bacteria.OD1.SM2F11	1.5679			-
Bacteria.Proteobacteria.Betaproteobacteria.Burkholderiales.Comamonadaceae.Acidovorax	1.54968			-
Bacteria.Proteobacteria.Gammaproteobacteria.Vibrionales.Vibrionaceae.Vibrio	0.789136			-
Bacteria.Proteobacteria.Deltaproteobacteria._Entotheonellales_	0.486901			-
Bacteria.Bacteroidetes.Flavobacteriia.Flavobacteriales._Weeksellaceae_	1.94817			-
Bacteria.Proteobacteria.Betaproteobacteria.Burkholderiales.Burkholderiaceae.Burkholderia.Burkholderia_bryophila	0.990668			-
Bacteria.Firmicutes.Clostridia.Clostridiales.Lachnospiraceae.Roseburia.Roseburia_faecis	1.07782			-
Bacteria.Bacteroidetes.Flavobacteriia.Flavobacteriales.Cryomorphaceae.Fluviicola	1.11985			-
Bacteria.Actinobacteria.Actinobacteria.Actinomycetales.Brevibacteriaceae.Brevibacterium.Brevibacterium_casei	1.12727			-
Bacteria.Firmicutes.Bacilli.Bacillales.Paenibacillaceae.Brevibacillus.Brevibacillus_reuszeri	1.29543			-
Bacteria.Proteobacteria.Betaproteobacteria.Burkholderiales.Comamonadaceae.Aquabacterium	1.87385			-
Bacteria.Proteobacteria.Gammaproteobacteria.Pseudomonadales	4.09777			-
Bacteria.Actinobacteria.Actinobacteria.Bifidobacteriales.Bifidobacteriaceae.Bifidobacterium.Bifidobacterium_animalis	0.999844			-
Bacteria.Firmicutes.Bacilli.Bacillales.Paenibacillaceae.Paenibacillus.Paenibacillus_amylolyticus	1.14898			-
Bacteria.Firmicutes.Bacilli.Turicibacterales.Turicibacteraceae	1.5308			-
Bacteria.Firmicutes.Bacilli.Bacillales.Thermoactinomycetaceae.Thermoactinomyces.Thermoactinomyces_sanguinis	1.16664			-
Bacteria.Bacteroidetes.Bacteroidia.Bacteroidales.Bacteroidaceae.Bacteroides	2.4816			-
Bacteria.Proteobacteria.Alphaproteobacteria.Rhizobiales.Rhizobiaceae.Agrobacterium.Agrobacterium_undicola	1.17193			-
Bacteria.Spirochaetes.Spirochaetes	2.21599			-
Bacteria.Proteobacteria.Betaproteobacteria.Burkholderiales.Oxalobacteraceae.Pseudoburkholderia	0.372709			-
Bacteria.Firmicutes.Bacilli.Lactobacillales.Carnobacteriaceae.Trichococcus	0.731			-
Bacteria.Proteobacteria.Gammaproteobacteria.Pasteurellales.Pasteurellaceae.Necropsobacter.Necropsobacter_rosorum	1.0033			-
Bacteria.Actinobacteria.Actinobacteria.Actinomycetales.Corynebacteriaceae.Corynebacterium.Corynebacterium_durum	2.13724	IM	2.90768	0.00629078
Bacteria.Proteobacteria.Alphaproteobacteria.Rhodospirillales.Rhodospirillaceae	2.1826			-
Bacteria.Actinobacteria.Actinobacteria.Actinomycetales.Dietziaceae	1.45713			-
Bacteria.SAR406.AB16.Arctic96B_7	1.007			-
Bacteria.Tenericutes.Mollicutes.Acholeplasmatales	1.60868			-
Bacteria.Firmicutes.Clostridia.Clostridiales.Lachnospiraceae.Dorea	1.78298	CSG	3.22385	0.0328692
Bacteria.Firmicutes.Bacilli.Bacillales.Planococcaceae.Aeribacillus.Aeribacillus_pallidus	3.73016			-
Bacteria.Proteobacteria.Epsilonproteobacteria.Campylobacterales.Helicobacteraceae.Helicobacter	5.47127	CSG	4.99885	0.000912422
Bacteria.Firmicutes.Clostridia.Clostridiales.Christensenellaceae	1.60561			-
Bacteria.Firmicutes.Erysipelotrichi.Erysipelotrichales.Erysipelotrichaceae._Eubacterium_._Eubacterium__dolichum	0.723538			-
Bacteria.TM6.F38	0.232911			-
Bacteria.Actinobacteria.Rubrobacteria.Rubrobacterales.Rubrobacteraceae.Rubrobacter	1.58258			-
Bacteria.Thermotogae.Thermotogae	0.840712			-
Bacteria.Bacteroidetes.Bacteroidia.Bacteroidales.Prevotellaceae.Prevotella.Prevotella_pallens	2.03915			-
Bacteria.Firmicutes.Clostridia.Clostridiales.Peptostreptococcaceae.Clostridium	0.583811			-
Bacteria.Acidobacteria.Acidobacteriia	2.37076	CSG	2.85816	8.90101e-06
Bacteria.Firmicutes.Bacilli.Lactobacillales.Streptococcaceae.Streptococcus.Streptococcus_equi	0.964024			-
Bacteria.Spirochaetes	2.21599			-
Bacteria.Proteobacteria.Gammaproteobacteria.Acidithiobacillales	0.391195			-
Bacteria.Proteobacteria.Betaproteobacteria.Burkholderiales.Comamonadaceae	2.99215			-
Bacteria.Actinobacteria.Actinobacteria.Bifidobacteriales.Bifidobacteriaceae.Bifidobacterium	1.9276			-
Bacteria.Proteobacteria.Epsilonproteobacteria.Campylobacterales.Helicobacteraceae	5.47127	CSG	4.99886	0.000948752
Bacteria.Proteobacteria.Gammaproteobacteria.Pasteurellales.Pasteurellaceae.Haemophilus.Haemophilus_parainfluenzae	2.5538			-
Bacteria.Firmicutes.Bacilli.Lactobacillales.Lactobacillaceae.Lactobacillus.Lactobacillus_acidipiscis	0.805326			-
Bacteria.Proteobacteria.Gammaproteobacteria.Vibrionales	1.66274			-
Bacteria.Actinobacteria.Actinobacteria.Actinomycetales	4.2762			-
Bacteria.Firmicutes.Bacilli.Bacillales.Bacillaceae.Geobacillus.Geobacillus_vulcani	2.05423			-
Bacteria.Proteobacteria.Gammaproteobacteria.Aeromonadales.Succinivibrionaceae.Succinatimonas	0.946755			-
Bacteria.Firmicutes.Bacilli.Bacillales.Bacillaceae	5.05413			-
Bacteria.Firmicutes.Clostridia.Clostridiales.Peptococcaceae.Peptococcus	1.98176	IM	3.2176	0.044302
Bacteria.Firmicutes.Bacilli.Bacillales.Planococcaceae.Solibacillus	1.23629			-
Bacteria.Firmicutes.Erysipelotrichi.Erysipelotrichales.Erysipelotrichaceae	2.62343	CSG	2.37654	0.0206437
Bacteria.Proteobacteria.Deltaproteobacteria.Sva0853.SAR324	0.495232			-
Bacteria.Proteobacteria.Betaproteobacteria.Rhodocyclales.Rhodocyclaceae.Methyloversatilis	1.32012			-
Bacteria.Actinobacteria.Actinobacteria.Actinomycetales.Dietziaceae.Dietzia	1.45713			-
Bacteria.Firmicutes.Clostridia.Clostridiales.Veillonellaceae.Selenomonas.Selenomonas_noxia	2.02616			-
Bacteria.Proteobacteria.Deltaproteobacteria.Desulfovibrionales.Desulfovibrionaceae	2.40755	CSG	2.81471	0.0101159
Bacteria.Firmicutes.Bacilli.Lactobacillales.Lactobacillaceae.Lactobacillus.Lactobacillus_zeae	1.0862			-
Bacteria.Verrucomicrobia.Verrucomicrobiae.Verrucomicrobiales.Verrucomicrobiaceae.Akkermansia	2.51336	CSG	2.40124	0.0288436
Bacteria.Actinobacteria.Acidimicrobiia.Acidimicrobiales.Iamiaceae.Iamia	1.42997			-
Bacteria.Firmicutes.Bacilli.Bacillales.Planococcaceae.Staphylococcus	0.451419			-
Bacteria.Proteobacteria.Gammaproteobacteria.Oceanospirillales.Halomonadaceae	4.72562			-
Bacteria.Proteobacteria.Betaproteobacteria.Burkholderiales.Comamonadaceae.Comamonas	1.78788			-
Bacteria.TM7.TM7_3	3.03417			-
Bacteria.Spirochaetes.Spirochaetes.Spirochaetales.Spirochaetaceae.Treponema	2.21599			-
Bacteria.Actinobacteria.Actinobacteria.Actinomycetales.Corynebacteriaceae.Corynebacterium.Corynebacterium_simulans	0.656592			-
Bacteria.Proteobacteria.Gammaproteobacteria.Pseudomonadales.Moraxellaceae.Psychrobacter	0.0692085			-
Bacteria.Nitrospirae.Nitrospira	1.69357			-
Bacteria.Firmicutes.Clostridia.Clostridiales.Peptostreptococcaceae	2.792			-
Bacteria.Spirochaetes.Spirochaetes.Spirochaetales	2.21599			-
Bacteria.Proteobacteria.Gammaproteobacteria.Xanthomonadales.Xanthomonadaceae.Dyella	1.85897			-
Bacteria.Verrucomicrobia	2.62875			-
Bacteria.TM7.TM7_3.CW040	2.0079			-
Bacteria.Actinobacteria.Actinobacteria.Actinomycetales.Microbacteriaceae.Clavibacter	1.05004			-
Bacteria.Chloroflexi.C0119	1.2743			-
Bacteria.Actinobacteria.Actinobacteria.Actinomycetales.Nocardiopsaceae.Nocardiopsis	0.188474			-
Bacteria.Actinobacteria.Actinobacteria.Bifidobacteriales.Bifidobacteriaceae.Aeriscardovia	1.46779			-
Bacteria.TM7.TM7_3.I025	2.23898			-
Bacteria.Proteobacteria.Deltaproteobacteria.Desulfovibrionales.Desulfovibrionaceae.Desulfovibrio.Desulfovibrio_C21_c20	2.11834	CSG	2.92326	0.00033779
Bacteria.Bacteroidetes.Bacteroidia.Bacteroidales.Bacteroidaceae.Bacteroides.Bacteroides_caccae	0.391195			-
Bacteria.Deferribacteres	1.96592			-
Bacteria.Verrucomicrobia.Opitutae._Cerasicoccales_	1.44408			-
Bacteria.Actinobacteria.Actinobacteria.Actinomycetales.Brevibacteriaceae.Brevibacterium	1.12727			-
Bacteria.Fusobacteria.Fusobacteriia.Fusobacteriales	3.39495			-
Bacteria.Proteobacteria.Alphaproteobacteria.Rickettsiales.AEGEAN_112	0.981551			-
Bacteria.Firmicutes.Clostridia.Clostridiales	3.72377			-
Bacteria.Proteobacteria.Epsilonproteobacteria.Campylobacterales.Helicobacteraceae.Flexispira	0.884097			-
Bacteria.Proteobacteria.Betaproteobacteria.Neisseriales.Neisseriaceae.Neisseria	3.36653			-
Bacteria.Verrucomicrobia.Verrucomicrobiae.Verrucomicrobiales.Verrucomicrobiaceae	2.51336	CSG	2.40316	0.0288436
Bacteria.Bacteroidetes.Bacteroidia.Bacteroidales.Rikenellaceae.Rikenella	1.13556			-
Bacteria.Actinobacteria.Actinobacteria.Actinomycetales.ACK_M1	1.76634			-
Bacteria.Proteobacteria	5.61336			-
Bacteria.Actinobacteria.Actinobacteria.Actinomycetales.Microbacteriaceae	2.08828			-
Bacteria.Planctomycetes.Planctomycetia.Gemmatales.Gemmataceae.Gemmata	0.309914			-
Bacteria.Bacteroidetes.Bacteroidia.Bacteroidales.Bacteroidaceae	2.52872			-
Bacteria.Proteobacteria.Gammaproteobacteria.Xanthomonadales.Xanthomonadaceae.Stenotrophomonas	3.33921			-
Bacteria.Proteobacteria.Alphaproteobacteria.Rhizobiales.Rhodobiaceae	0.847414			-
Bacteria.Actinobacteria.Acidimicrobiia.Acidimicrobiales.C111	1.911			-
Bacteria.WWE1._Cloacamonae_._Cloacamonales_._Cloacamonaceae_	0.383296			-
Bacteria.Proteobacteria.Alphaproteobacteria.Rhizobiales.Rhizobiaceae	2.13629	CSG	2.8191	0.0451255
Bacteria.Proteobacteria.Alphaproteobacteria.Rhodobacterales	4.31195			-
Bacteria.Firmicutes.Clostridia.Clostridiales._Tissierellaceae_	2.44485			-
Bacteria.Firmicutes.Bacilli.Bacillales.Paenibacillaceae.Paenibacillus	1.72075			-
Bacteria.Firmicutes.Clostridia.Clostridiales.Veillonellaceae.Succiniclasticum	0.626096			-
Bacteria.Proteobacteria.Alphaproteobacteria.Rhizobiales.Bradyrhizobiaceae	2.15415			-
Bacteria.Acidobacteria.Acidobacteriia.Acidobacteriales	2.37076	CSG	2.85818	8.90101e-06
Bacteria.Proteobacteria.Alphaproteobacteria.Sphingomonadales.Sphingomonadaceae.Kaistobacter	1.90764			-
Bacteria.Proteobacteria.Betaproteobacteria.Nitrosomonadales	0.820685			-
Bacteria.Proteobacteria.Alphaproteobacteria.Rhizobiales.Methylobacteriaceae	1.43696			-
Bacteria.Proteobacteria.Alphaproteobacteria.Rhodobacterales.Hyphomonadaceae	4.30744			-
Bacteria.Gemmatimonadetes.Gemmatimonadetes.Gemmatimonadales.Gemmatimonadaceae.Gemmatimonas	0.376422			-
Bacteria.Actinobacteria.Actinobacteria.Actinomycetales.Corynebacteriaceae	2.77946			-
Bacteria.Actinobacteria.Coriobacteriia.Coriobacteriales.Coriobacteriaceae.Adlercreutzia	1.36949			-
Bacteria.Cyanobacteria.Synechococcophycideae.Pseudanabaenales.Pseudanabaenaceae.Leptolyngbya	1.28639			-
Bacteria.Bacteroidetes.Bacteroidia.Bacteroidales.Prevotellaceae.Prevotella.Prevotella_copri	1.95229			-
Bacteria.Firmicutes.Clostridia.Clostridiales._Mogibacteriaceae_.Mogibacterium	2.29661			-
Bacteria.Verrucomicrobia.Verruco_5	1.79365			-
Bacteria.Proteobacteria.Alphaproteobacteria.Rhizobiales.Rhodobiaceae.Afifella	0.847414			-
Bacteria.Cyanobacteria.Nostocophycideae.Nostocales	1.15869			-
Bacteria.Proteobacteria.Alphaproteobacteria.Rhizobiales.Brucellaceae	1.01209			-
Bacteria.Tenericutes.Mollicutes.Mycoplasmatales.Mycoplasmataceae	2.49347	CSG	2.72654	0.0168652
Bacteria.Firmicutes.Bacilli.Lactobacillales.Lactobacillaceae.Lactobacillus.Lactobacillus_delbrueckii	2.4135			-
Bacteria.Proteobacteria.Gammaproteobacteria.Pasteurellales.Pasteurellaceae.Haemophilus	2.89849			-
Bacteria.Proteobacteria.Gammaproteobacteria.Pseudomonadales.Moraxellaceae.Acinetobacter.Acinetobacter_johnsonii	3.20002			-
Bacteria.Firmicutes.Bacilli.Lactobacillales.Carnobacteriaceae.Granulicatella	2.42916			-
Bacteria.Actinobacteria.Actinobacteria.Actinomycetales.Micrococcaceae.Rothia.Rothia_aeria	2.28765			-
Bacteria.Actinobacteria.Coriobacteriia.Coriobacteriales.Coriobacteriaceae.Atopobium.Atopobium_vaginae	0.671323			-
Bacteria.Verrucomicrobia._Spartobacteria_	1.15103			-
Bacteria.Proteobacteria.Gammaproteobacteria.Pseudomonadales.Moraxellaceae.Enhydrobacter.Enhydrobacter_aerosaccus	1.41087			-
Bacteria.Proteobacteria.Betaproteobacteria.Neisseriales.Neisseriaceae.Vogesella	1.40739			-
Bacteria.Acidobacteria.Solibacteres.Solibacterales.Solibacteraceae	1.9032			-
Bacteria.Chloroflexi._Thermobacula_._Thermobaculales_._Thermobaculaceae_	1.08807			-
Bacteria.Synergistetes.Synergistia.Synergistales.Dethiosulfovibrionaceae.TG5	1.61137			-
Bacteria.Firmicutes.Bacilli.Bacillales.Staphylococcaceae.Jeotgalicoccus.Jeotgalicoccus_psychrophilus	0.602885			-
Bacteria.Proteobacteria.Gammaproteobacteria.Alteromonadales.Alteromonadaceae.Cellvibrio	0.768179			-
Bacteria.Proteobacteria.Gammaproteobacteria.Xanthomonadales.Xanthomonadaceae	3.48504			-
Bacteria.Actinobacteria.Actinobacteria.Actinomycetales.Nocardiopsaceae	0.188474			-
Bacteria.Firmicutes.Clostridia.Clostridiales.Veillonellaceae.Schwartzia	2.23071			-
Bacteria.TM7	3.04833			-
Bacteria.Firmicutes.Clostridia.Clostridiales.Lachnospiraceae.Clostridium.Clostridium_clostridioforme	1.34873			-
Bacteria.Tenericutes.Mollicutes.RF39	1.34327			-
Bacteria.Acidobacteria.Acidobacteria_6.iii1_15	2.1699			-
Bacteria.Cyanobacteria.4C0d_2.YS2	0.87844			-
Bacteria.Firmicutes.Clostridia.Clostridiales.Ruminococcaceae.Faecalibacterium.Faecalibacterium_prausnitzii	2.02142			-
Bacteria.Tenericutes.Mollicutes.Acholeplasmatales.Acholeplasmataceae	1.60868			-
Bacteria.Bacteroidetes.Sphingobacteriia.Sphingobacteriales.Sphingobacteriaceae	2.08194			-
Bacteria.Bacteroidetes.Bacteroidia.Bacteroidales.Porphyromonadaceae.Porphyromonas.Porphyromonas_endodontalis	2.3617			-
Bacteria.Proteobacteria.Alphaproteobacteria.Caulobacterales.Caulobacteraceae.Nitrobacteria.Nitrobacteria_hamadaniensis	1.21955			-
Bacteria.Proteobacteria.Betaproteobacteria.Ellin6067	1.9323			-
Bacteria.Bacteroidetes.Bacteroidia.Bacteroidales.RF16	2.00453	IM	3.38577	0.0328692
Bacteria.Proteobacteria.Betaproteobacteria.Methylophilales	1.91418	CSG	3.42946	0.000959722
Bacteria.Proteobacteria.Gammaproteobacteria.Xanthomonadales	3.48881			-
Bacteria.Firmicutes.Clostridia.Clostridiales.Veillonellaceae.Dialister	1.53842			-
Bacteria.Firmicutes.Clostridia.Clostridiales.Lachnospiraceae.Roseburia	1.07782			-
Bacteria.Firmicutes.Clostridia.Clostridiales.Peptostreptococcaceae.Peptostreptococcus.Peptostreptococcus_anaerobius	0.363022			-
Bacteria.Firmicutes.Clostridia.Clostridiales.Clostridiaceae.Clostridium.Clostridium_perfringens	0.87844			-
Bacteria.Actinobacteria.Thermoleophilia.Solirubrobacterales	2.11898			-
Bacteria.Actinobacteria.Actinobacteria.Actinomycetales.Actinomycetaceae.Actinomyces	3.52398			-
Bacteria.Proteobacteria.TA18	1.1988			-
Bacteria.Fusobacteria.Fusobacteriia.Fusobacteriales.Leptotrichiaceae	2.45423			-
Bacteria.Bacteroidetes.Cytophagia.Cytophagales.Cytophagaceae.Adhaeribacter	0.656592			-
Bacteria.AD3	0.847944			-
Bacteria.Firmicutes.Clostridia.Clostridiales.Clostridiaceae.Thermoanaerobacterium	1.18926			-
Bacteria.Acidobacteria._Chloracidobacteria_.RB41	1.74889			-
Bacteria.Proteobacteria.Alphaproteobacteria.Rhizobiales.Beijerinckiaceae	2.43015			-
Bacteria.Proteobacteria.Alphaproteobacteria	4.67528			-
Bacteria.Actinobacteria.Actinobacteria.Actinomycetales.Micrococcaceae.Sinomonas	0.999844			-
Bacteria.Verrucomicrobia._Pedosphaerae_	1.62608			-
Bacteria.Firmicutes.Erysipelotrichi.Erysipelotrichales.Erysipelotrichaceae._Eubacterium_._Eubacterium__biforme	0.34075			-
Bacteria.Actinobacteria.Acidimicrobiia	2.3971			-
Bacteria.Chloroflexi.Anaerolineae.SBR1031	1.7606			-
Bacteria.Proteobacteria.Alphaproteobacteria.Caulobacterales.Caulobacteraceae.Caulobacter	1.4618			-
Bacteria.Actinobacteria.Thermoleophilia.Gaiellales.Gaiellaceae	1.97978			-
Bacteria.Firmicutes.Clostridia.Clostridiales.Lachnospiraceae.Clostridium.Clostridium_saccharolyticum	1.15037			-
Bacteria.Gemmatimonadetes.Gemmatimonadetes.Gemmatimonadales.Ellin5301	1.12905			-
Bacteria.Proteobacteria.Betaproteobacteria	3.8101			-
Bacteria.Cyanobacteria.Oscillatoriophycideae.Chroococcales.Xenococcaceae	0.957623			-
Bacteria.Cyanobacteria.Synechococcophycideae.Pseudanabaenales	1.28639			-
Bacteria.Actinobacteria.Actinobacteria.Actinomycetales.Microbacteriaceae.Cryocola	0.858158			-
Bacteria.Elusimicrobia.Elusimicrobia.Elusimicrobiales.Elusimicrobiaceae	1.2156			-
Bacteria.Chloroflexi.Anaerolineae.S0208	0.87844			-
Bacteria.Firmicutes.Clostridia.Clostridiales.Lachnospiraceae.Butyrivibrio	1.74511			-
Bacteria.Firmicutes.Clostridia.Clostridiales.Lachnospiraceae.Moryella	1.56938			-
Bacteria.Proteobacteria.Alphaproteobacteria.Caulobacterales.Caulobacteraceae	3.03164			-
Bacteria.Bacteroidetes.Bacteroidia.Bacteroidales._Paraprevotellaceae_.CF231	1.59613			-
Bacteria.Firmicutes.Clostridia.Clostridiales.Lachnospiraceae.Johnsonella.Johnsonella_ignava	0.513432			-
Archaea	0.950147			-
Bacteria.Firmicutes.Clostridia.Clostridiales.Clostridiaceae.Caloramator	0.376422			-
Bacteria.Actinobacteria.Actinobacteria.Actinomycetales.Actinospicaceae	0.309914			-
Bacteria.Chloroflexi.Anaerolineae.SBR1031.A4b	0.903915			-
Bacteria.Proteobacteria.Gammaproteobacteria.Alteromonadales._Chromatiaceae_	0.656592			-
Bacteria.Armatimonadetes	0.0753918			-
Bacteria.Firmicutes	5.22393			-
Bacteria.Verrucomicrobia._Spartobacteria_._Chthoniobacterales_._Chthoniobacteraceae_	1.15103			-
Bacteria.Armatimonadetes.0319_6E2	0.0753918			-
Bacteria.Firmicutes.Clostridia.Clostridiales.Lachnospiraceae.Blautia	2.42544			-
Bacteria.Actinobacteria.Actinobacteria.Actinomycetales.Dermabacteraceae	1.5307			-
Bacteria.Proteobacteria.Alphaproteobacteria.Rickettsiales.Pelagibacteraceae.Pelagibacter	0.708726			-
Bacteria.Actinobacteria.Thermoleophilia.Solirubrobacterales.Conexibacteraceae.Conexibacter	0.188474			-
Bacteria.Bacteroidetes._Saprospirae_._Saprospirales_.Chitinophagaceae.Flavihumibacter	0.0753918			-
Bacteria.Cyanobacteria.Synechococcophycideae.Synechococcales.Synechococcaceae.Synechococcus	1.76568			-
Bacteria.Nitrospirae.Nitrospira.Nitrospirales.Nitrospiraceae	1.03582			-
Bacteria.Proteobacteria.Betaproteobacteria.Burkholderiales.Alcaligenaceae	3.11881			-
Bacteria.Proteobacteria.Alphaproteobacteria.Caulobacterales	3.04836			-
Bacteria.Proteobacteria.Alphaproteobacteria.Sphingomonadales.Sphingomonadaceae.Sphingomonas.Sphingomonas_mali	0.567287			-
Bacteria.Proteobacteria.Betaproteobacteria.Neisseriales.Neisseriaceae.Neisseria.Neisseria_oralis	1.31271			-
Bacteria.Proteobacteria.Alphaproteobacteria.Rhodospirillales.Rhodospirillaceae.Novispirillum	1.2156			-
Bacteria.Proteobacteria.Deltaproteobacteria.Desulfobacterales.Desulfobulbaceae.Desulfobulbus	1.15501			-
Bacteria.Proteobacteria.Alphaproteobacteria.RF32	0.447818			-
Bacteria.Firmicutes.Clostridia.Clostridiales.Lachnospiraceae	3.02351			-
Bacteria.Bacteroidetes.Bacteroidia.Bacteroidales.Porphyromonadaceae.Parabacteroides	1.74968			-
Bacteria.Proteobacteria.Gammaproteobacteria.Alteromonadales	2.42138			-
Bacteria.Firmicutes.Bacilli.Bacillales.Bacillaceae.Anoxybacillus.Anoxybacillus_kestanbolensis	1.04693			-
Bacteria.Firmicutes.Bacilli.Bacillales.Planococcaceae.Staphylococcus.Staphylococcus_saprophyticus	0.451419			-
Bacteria.Proteobacteria.Gammaproteobacteria.Xanthomonadales.Sinobacteraceae	2.04964	CSG	3.08542	0.0440382
Bacteria._Thermi_.Deinococci.Thermales	5.76227			-
Bacteria.Proteobacteria.Gammaproteobacteria.Pseudomonadales.Pseudomonadaceae.Pseudomonas.Pseudomonas_stutzeri	2.66688			-
Bacteria.Firmicutes.Bacilli.Lactobacillales.Carnobacteriaceae	3.07077			-
Bacteria.Proteobacteria.Betaproteobacteria.Burkholderiales.Oxalobacteraceae.Pseudoburkholderia.Pseudoburkholderia_malthae	0.372709			-
Bacteria.Chloroflexi.SAR202	0.194202			-
Bacteria.Proteobacteria.Betaproteobacteria.Nitrosomonadales.Nitrosomonadaceae.Nitrosospira.Nitrosospira_briensis	0.480489			-
Bacteria.Proteobacteria.Alphaproteobacteria.Caulobacterales.Caulobacteraceae.Brevundimonas.Brevundimonas_diminuta	2.32124			-
Bacteria.Chlamydiae	1.21825			-
Bacteria.Bacteroidetes.Flavobacteriia	2.89107			-
Bacteria.Cyanobacteria.ML635J_21	1.28764			-
Bacteria.Firmicutes.Erysipelotrichi.Erysipelotrichales	2.62343	CSG	2.37654	0.0206437
Bacteria.Planctomycetes.Planctomycetia	1.48616			-
Bacteria.Thermotogae.Thermotogae.Thermotogales.Thermotogaceae	0.840712			-
Bacteria.Cyanobacteria.Synechococcophycideae	2.1272	IM	2.92531	0.00907218
Bacteria.Firmicutes.Bacilli.Bacillales.Staphylococcaceae.Staphylococcus	2.41598			-
Bacteria.Deferribacteres.Deferribacteres	1.96592			-
Bacteria.Actinobacteria.Actinobacteria.Bifidobacteriales	2.35228			-
Bacteria.TM7.TM7_3.CW040.F16	1.81352			-
Bacteria.Bacteroidetes.Bacteroidia.Bacteroidales._Paraprevotellaceae_._Prevotella_._Prevotella__tannerae	1.73861			-
Bacteria.Bacteroidetes._Saprospirae_	2.01629			-
Bacteria.Actinobacteria.Coriobacteriia	2.48176			-
Bacteria.Caldiserica.TTA_B1	0.251484			-
Bacteria.Proteobacteria.Alphaproteobacteria.Caulobacterales.Caulobacteraceae.Nitrobacteria	1.21955			-
Bacteria.Thermotogae.Thermotogae.Thermotogales.Thermotogaceae.Kosmotoga	0.465689			-
Bacteria.Proteobacteria.Alphaproteobacteria.Rhizobiales.Phyllobacteriaceae.Aliihoeflea.Aliihoeflea_aestuarii	4.20999			-
Bacteria.Proteobacteria.Deltaproteobacteria.Desulfovibrionales.Desulfovibrionaceae.Desulfovibrio	2.32735	CSG	2.82037	0.0105085
Bacteria.Nitrospirae	1.69357			-
Bacteria.Firmicutes.Bacilli.Bacillales.Planococcaceae.Lysinibacillus	0.507683			-
Bacteria.Actinobacteria.Actinobacteria.Actinomycetales.Micromonosporaceae.Virgisporangium	0.710032			-
Bacteria.Bacteroidetes.Flavobacteriia.Flavobacteriales._Weeksellaceae_.Chryseobacterium	1.72864			-
Bacteria.Fusobacteria.Fusobacteriia.Fusobacteriales.Fusobacteriaceae.Cetobacterium	0.707854			-
Bacteria.Proteobacteria.Gammaproteobacteria.Aeromonadales.Succinivibrionaceae.Succinatimonas.Succinatimonas_hippei	0.946755			-
Bacteria.Cyanobacteria.4C0d_2	0.87844			-
Bacteria.Synergistetes.Synergistia	1.65708			-
Bacteria.Bacteroidetes.Sphingobacteriia.Sphingobacteriales.Sphingobacteriaceae.Pedobacter	1.85399			-
Bacteria.Actinobacteria.Actinobacteria.Actinomycetales.Microbacteriaceae.Agrococcus	1.37701			-
Bacteria.Gemmatimonadetes	2.21014			-
Bacteria.Proteobacteria.Alphaproteobacteria.Rhodobacterales.Hyphomonadaceae.Oceanicaulis	4.30744			-
Bacteria.Actinobacteria.Actinobacteria.Actinomycetales.Micrococcaceae.Rothia.Rothia_terrae	0.875361			-
Bacteria.Proteobacteria.Betaproteobacteria.Neisseriales.Neisseriaceae.Kingella.Kingella_denitrificans	1.42433			-
Bacteria.Proteobacteria.Gammaproteobacteria.Enterobacteriales.Enterobacteriaceae.Shigella	2.33036			-
Bacteria.Proteobacteria.Gammaproteobacteria.Xanthomonadales.Xanthomonadaceae.Aquimonas	0.73827			-
Bacteria.Proteobacteria.Betaproteobacteria.Burkholderiales.Comamonadaceae.Acidovorax.Acidovorax_wohlfahrtii	1.39511			-
Bacteria.Caldiserica	0.251484			-
Bacteria.Bacteroidetes.Bacteroidia.Bacteroidales._Odoribacteraceae_	1.35087	CSG	3.51035	0.0396152
Bacteria.Proteobacteria.Alphaproteobacteria.Caulobacterales.Caulobacteraceae.Brevundimonas.Brevundimonas_mediterranea	1.28204			-
Bacteria.Firmicutes.Bacilli.Bacillales.Planococcaceae.Sporosarcina.Sporosarcina_ginsengi	1.80144			-
Bacteria.Actinobacteria.Actinobacteria.Actinomycetales.Dermabacteraceae.Brachybacterium	1.5307			-
Bacteria.Actinobacteria.Actinobacteria.Actinomycetales.Thermomonosporaceae.Actinoallomurus.Actinoallomurus_iriomotensis	1.46767			-
Bacteria.Proteobacteria.Betaproteobacteria.Hydrogenophilales.Hydrogenophilaceae.Thiobacillus	1.37061			-
Bacteria.Proteobacteria.Alphaproteobacteria.Sphingomonadales.Sphingomonadaceae.Sphingomonas.Sphingomonas_changbaiensis	0.383296			-
Bacteria.Chlamydiae.Chlamydiia.Chlamydiales.Rhabdochlamydiaceae.Candidatus_Rhabdochlamydia	0.981551			-
Bacteria.Proteobacteria.Betaproteobacteria.Nitrosomonadales.Nitrosomonadaceae	0.820685			-
Bacteria.Proteobacteria.Gammaproteobacteria.Pasteurellales.Pasteurellaceae.Aggregatibacter	2.16543			-
Bacteria.Proteobacteria.Alphaproteobacteria.Caulobacterales.Caulobacteraceae.Mycoplana	1.29782			-
Bacteria.Bacteroidetes.Cytophagia.Cytophagales	1.91972			-
Bacteria.Chloroflexi.Thermomicrobia.JG30_KF_CM45	1.6787			-
Bacteria.Actinobacteria.Rubrobacteria.Rubrobacterales.Rubrobacteraceae	1.58258			-
Bacteria.Firmicutes.Clostridia.Clostridiales.Clostridiaceae	2.57577	CSG	2.65294	0.0431262
Bacteria.Bacteroidetes.Cytophagia.Cytophagales.Cytophagaceae	1.58735			-
Bacteria.Proteobacteria.Gammaproteobacteria.Enterobacteriales.Enterobacteriaceae.Pseudomonas	0.735395			-
Bacteria.Proteobacteria.Betaproteobacteria.Neisseriales.Neisseriaceae.Neisseria.Neisseria_wadsworthii	2.29166			-
Bacteria.Actinobacteria.Thermoleophilia.Gaiellales	1.97978			-
Bacteria.Chloroflexi._Thermobacula_._Thermobaculales_	1.08807			-
Bacteria.Bacteroidetes.Flavobacteriia.Flavobacteriales._Weeksellaceae_.Wautersiella	0.817871			-
Bacteria.Proteobacteria.Gammaproteobacteria.Alteromonadales.HTCC2188	0.892477			-
Bacteria.Spirochaetes.Spirochaetes.Spirochaetales.Spirochaetaceae.Treponema.Treponema_socranskii	1.63585			-
Bacteria.Proteobacteria.Alphaproteobacteria.Rhodobacterales.Rhodobacteraceae.Albidovulum.Albidovulum_inexpectatum	1.52316			-
Bacteria.Firmicutes.Clostridia.Clostridiales.Ruminococcaceae.Ruminococcus.Ruminococcus_albus	0.188474			-
Bacteria.Bacteroidetes.Bacteroidia.Bacteroidales._Paraprevotellaceae_._Prevotella_	2.26328			-
Bacteria.Firmicutes.Bacilli.Bacillales.Staphylococcaceae	2.42863			-
Bacteria.Chlamydiae.Chlamydiia.Chlamydiales.Parachlamydiaceae.Neochlamydia.Neochlamydia_hartmannellae	0.665594			-
Bacteria.Proteobacteria.Alphaproteobacteria.Sphingomonadales.Sphingomonadaceae.Blastomonas	1.73562			-
Bacteria.Proteobacteria.Betaproteobacteria.Methylophilales.Methylophilaceae.Methylotenera	1.08153			-
Bacteria.Proteobacteria.Gammaproteobacteria.Pseudomonadales.Moraxellaceae.Alkanindiges	2.12359			-
Bacteria.Proteobacteria.Betaproteobacteria.Rhodocyclales	2.06986			-
Bacteria.Actinobacteria.Actinobacteria.Actinomycetales.Mycobacteriaceae	0.989467			-
Bacteria.Cyanobacteria.Chloroplast.Stramenopiles	1.50711			-
Bacteria.Proteobacteria.Alphaproteobacteria.Rhizobiales.Rhizobiaceae.Rhizobium.Rhizobium_giardinii	1.0327			-
Bacteria.Proteobacteria.Epsilonproteobacteria.Campylobacterales.Campylobacteraceae.Campylobacter.Campylobacter_subantarcticus	0.703717			-
Bacteria.Proteobacteria.Betaproteobacteria.Nitrosomonadales.Nitrosomonadaceae.Nitrosospira	0.480489			-
Bacteria.Firmicutes.Bacilli.Bacillales.Paenibacillaceae.Brevibacillus.Brevibacillus_laterosporus	1.84973			-
Bacteria.Actinobacteria.Actinobacteria.Actinomycetales.Corynebacteriaceae.Corynebacterium.Corynebacterium_mastitidis	0.37949			-
Bacteria.Proteobacteria.Gammaproteobacteria.Xanthomonadales.Xanthomonadaceae.Stenotrophomonas.Stenotrophomonas_retroflexus	1.71718			-
Bacteria.Firmicutes.Bacilli.Bacillales.Paenibacillaceae.Ammoniphilus	1.89834			-
Bacteria.Bacteroidetes.Bacteroidia.Bacteroidales.Prevotellaceae.Prevotella.Prevotella_ruminicola	1.47055			-
Bacteria.Proteobacteria.Gammaproteobacteria.Enterobacteriales.Enterobacteriaceae.Proteus	0.990668			-
Bacteria.Nitrospirae.Nitrospira.Nitrospirales._Thermodesulfovibrionaceae_.LCP_6	1.59302			-
Bacteria.Firmicutes.Bacilli.Lactobacillales.Aerococcaceae.Abiotrophia	1.659	IM	4.12335	0.0147317
Bacteria.Proteobacteria.Gammaproteobacteria	4.88295			-
Bacteria.Chloroflexi.Ellin6529	1.78302			-
Bacteria.Actinobacteria.Actinobacteria	4.27853			-
Bacteria.Proteobacteria.Betaproteobacteria.Burkholderiales.Oxalobacteraceae.Ralstonia	1.55286			-
Bacteria.Actinobacteria.Actinobacteria.Actinomycetales.Pseudonocardiaceae.Amycolatopsis.Amycolatopsis_lactamdurans	0.64178			-
Bacteria.Firmicutes.Bacilli.Lactobacillales.Lactobacillaceae.Lactobacillus.Lactobacillus_mucosae	1.85093			-
Bacteria.Actinobacteria.Actinobacteria.Actinomycetales.Cellulomonadaceae	1.0393			-
Bacteria.Bacteroidetes._Saprospirae_._Saprospirales_.Chitinophagaceae.Parasegitibacter	0.723794			-
Bacteria.Firmicutes.Bacilli.Bacillales._Exiguobacteraceae_	1.68896			-
Bacteria.Chlorobi.Chlorobia.Chlorobiales.Chlorobiaceae	0.796143			-
Bacteria.Proteobacteria.Gammaproteobacteria.Pasteurellales.Pasteurellaceae.Actinobacillus.Actinobacillus_delphinicola	0.84736			-
Bacteria.Proteobacteria.Gammaproteobacteria.Oceanospirillales.Halomonadaceae.Kushneria	3.94107			-
Bacteria.Actinobacteria.Actinobacteria.Actinomycetales.Micromonosporaceae.Actinoplanes	2.08139			-
Bacteria._Thermi_.Deinococci.Thermales.Thermaceae	5.76227			-
Bacteria.Firmicutes.Clostridia.Clostridiales.Veillonellaceae.Selenomonas	2.6349			-
Bacteria.Actinobacteria.Actinobacteria.Actinomycetales.Nocardiaceae.Rhodococcus.Rhodococcus_fascians	1.22987			-
Bacteria.Acidobacteria	2.78294			-
Bacteria.Actinobacteria.Actinobacteria.Actinomycetales.Streptomycetaceae.Streptomyces.Streptomyces_lanatus	1.4454			-
Bacteria.Chlorobi.OPB56	1.08256			-
Bacteria.Firmicutes.Bacilli.Turicibacterales	1.5308			-
Bacteria.Firmicutes.Clostridia.Clostridiales.Veillonellaceae.Veillonella.Veillonella_dispar	2.22048			-
Bacteria.Proteobacteria.Alphaproteobacteria.Rhodospirillales.Rhodospirillaceae.Reyranella.Reyranella_massiliensis	0.832683			-
Bacteria.Proteobacteria.Betaproteobacteria.Burkholderiales.Alcaligenaceae.Kerstersia.Kerstersia_gyiorum	0.707854			-
Bacteria	5.99786			-
Bacteria.Proteobacteria.Betaproteobacteria.Hydrogenophilales.Hydrogenophilaceae	1.44025			-
Bacteria.Actinobacteria.Actinobacteria.Actinomycetales.Thermomonosporaceae.Actinomadura	0.473332			-
Bacteria.Actinobacteria.Coriobacteriia.Coriobacteriales.Coriobacteriaceae.Olsenella.Olsenella_profusa	1.45119			-
Bacteria.Nitrospirae.Nitrospira.Nitrospirales._Thermodesulfovibrionaceae_	1.59302			-
Bacteria.Proteobacteria.Gammaproteobacteria.Oceanospirillales.Oceanospirillaceae	1.17829			-
Bacteria.Firmicutes.Clostridia.Clostridiales.Veillonellaceae.Selenomonas.Selenomonas_lacticifex	0.37949			-
Bacteria.Proteobacteria.Alphaproteobacteria.Rhodobacterales.Rhodobacteraceae.Paracoccus.Paracoccus_aminovorans	1.68814			-
Bacteria.Synergistetes.Synergistia.Synergistales	1.65708			-
Bacteria.Proteobacteria.Gammaproteobacteria.Pseudomonadales.Pseudomonadaceae.Pseudomonas.Pseudomonas_veronii	2.43807			-
Bacteria.TM6	0.232911			-
Bacteria.SAR406.AB16.Arctic96B_7.A714017	1.007			-
Bacteria.Tenericutes.Mollicutes	2.52316			-
Bacteria.Firmicutes.Bacilli.Bacillales.Paenibacillaceae.Paenibacillus.Paenibacillus_lautus	0.790533			-
Bacteria.Proteobacteria.Deltaproteobacteria.Desulfobacterales	1.15501			-
Bacteria.Firmicutes.Clostridia.Clostridiales.Lachnospiraceae._Ruminococcus_	1.88438			-
Bacteria.Chloroflexi.TK10.AKYG885	1.23291			-
Bacteria.Proteobacteria.Alphaproteobacteria.Rhizobiales.Phyllobacteriaceae.Aliihoeflea	4.20999			-
Bacteria.Firmicutes.Bacilli.Lactobacillales.Lactobacillaceae.Lactobacillus.Lactobacillus_paralimentarius	2.51348			-
Bacteria.Fusobacteria.Fusobacteriia	3.39495			-
Bacteria.Actinobacteria.Actinobacteria.Actinomycetales.Nocardioidaceae.Nocardioides.Nocardioides_furvisabuli	0.972353			-
Bacteria.Proteobacteria.Gammaproteobacteria.Xanthomonadales.Xanthomonadaceae.Thermomonas	0.939133			-
Bacteria.Planctomycetes.Planctomycetia.Gemmatales	1.48616			-
Bacteria.Proteobacteria.Betaproteobacteria.Burkholderiales.Comamonadaceae.Mitsuaria.Mitsuaria_chitosanitabida	0.671323			-
Bacteria.Bacteroidetes._Saprospirae_._Saprospirales_	2.01629			-
Bacteria.Proteobacteria.Gammaproteobacteria.Enterobacteriales.Enterobacteriaceae	3.5521			-
Bacteria.Proteobacteria.Gammaproteobacteria.Enterobacteriales.Enterobacteriaceae.Proteus.Proteus_myxofaciens	0.638486			-
Bacteria.Bacteroidetes.Bacteroidia.Bacteroidales._Barnesiellaceae_.Barnesiella	0.707854			-
Bacteria.Proteobacteria.Alphaproteobacteria.Rhizobiales.Hyphomicrobiaceae.Pedomicrobium.Pedomicrobium_australicum	1.63798			-
Bacteria.Cyanobacteria.Oscillatoriophycideae.Chroococcales	0.957623			-
Bacteria.Tenericutes.Mollicutes.Mycoplasmatales.Mycoplasmataceae.Mycoplasma	2.49347	CSG	2.72729	0.0168652
Bacteria.Thermotogae.Thermotogae.Thermotogales	0.840712			-
Bacteria.Cyanobacteria.Oscillatoriophycideae.Oscillatoriales.Phormidiaceae.Phormidium	0.381037			-
Bacteria.Firmicutes.Clostridia.Clostridiales.Ruminococcaceae.Ruminococcus.Ruminococcus_bromii	0.872213			-
Bacteria.Firmicutes.Erysipelotrichi	2.62343	CSG	2.37654	0.0206437
Bacteria.Actinobacteria.Coriobacteriia.Coriobacteriales.Coriobacteriaceae	2.48176			-
Bacteria.Proteobacteria.Betaproteobacteria.Burkholderiales.Alcaligenaceae.Rhodospirillum.Rhodospirillum_rubrum	1.44985			-
Bacteria.Proteobacteria.Alphaproteobacteria.Rickettsiales.Pelagibacteraceae	0.708726			-
Bacteria.Firmicutes.Bacilli.Turicibacterales.Turicibacteraceae.Turicibacter	1.5308			-
Bacteria.Proteobacteria.Alphaproteobacteria.Sphingomonadales.Sphingomonadaceae.Sandaracinobacter	0.927126			-
Bacteria.Proteobacteria.Gammaproteobacteria.Pseudomonadales.Pseudomonadaceae.Pseudomonas.Pseudomonas_viridiflava	2.62145			-
Bacteria.Proteobacteria.Gammaproteobacteria.Pasteurellales.Pasteurellaceae.Actinobacillus.Actinobacillus_porcinus	1.11549			-
Bacteria.Actinobacteria.Actinobacteria.Actinomycetales.Thermomonosporaceae.Actinoallomurus	1.8897			-
Bacteria.Proteobacteria.Alphaproteobacteria.Rhodospirillales.Rhodospirillaceae.Azospirillum	1.73974			-
Bacteria.Actinobacteria.Actinobacteria.Actinomycetales.Micrococcaceae.Rothia.Rothia_nasimurium	1.03563			-
Bacteria.Actinobacteria.Actinobacteria.Actinomycetales.Pseudonocardiaceae.Actinomycetospora.Actinomycetospora_chiangmaiensis	0.402687			-
Bacteria.Bacteroidetes.Bacteroidia.Bacteroidales.p_2534_18B5	0.626096			-
Bacteria.Chloroflexi.Ktedonobacteria.Thermogemmatisporales.Thermogemmatisporaceae	1.18255			-
Bacteria.Deferribacteres.Deferribacteres.Deferribacterales.Deferribacteraceae.Mucispirillum.Mucispirillum_schaedleri	1.96592			-
Bacteria.Fibrobacteres	1.60681			-
Bacteria.Actinobacteria.Actinobacteria.Actinomycetales.Thermomonosporaceae	1.93786			-
Bacteria.SR1	2.25971			-
Bacteria.Bacteroidetes._Saprospirae_._Saprospirales_.Chitinophagaceae.Flavisolibacter	1.58742			-
Bacteria.Cyanobacteria	2.35486	IM	3.15202	0.0447295
Bacteria.Proteobacteria.Gammaproteobacteria.Alteromonadales.Alteromonadaceae	0.768179			-
Bacteria.Proteobacteria.Deltaproteobacteria.Myxococcales.Haliangiaceae	1.04582			-
Bacteria.Actinobacteria.Actinobacteria.Actinomycetales.Micrococcaceae.Kocuria	1.42535			-
Bacteria.Proteobacteria.Betaproteobacteria.Burkholderiales.Alcaligenaceae.Kerstersia	0.707854			-
Bacteria.Proteobacteria.Betaproteobacteria.Burkholderiales.Comamonadaceae.Roseateles	0.626096			-
Bacteria.Proteobacteria.Alphaproteobacteria.Sphingomonadales.Sphingomonadaceae	2.84068			-
Bacteria.Bacteroidetes.Bacteroidia.Bacteroidales.Prevotellaceae.Prevotella.Prevotella_stercorea	0.583066			-
Bacteria.Cyanobacteria.Chloroplast.Streptophyta	1.48259			-
Bacteria.Chloroflexi.Ktedonobacteria.Ktedonobacterales	1.26416			-
Bacteria.Proteobacteria.Deltaproteobacteria.Desulfovibrionales.Desulfovibrionaceae.Desulfovibrio.Desulfovibrio_D168	1.56729			-
Bacteria.Proteobacteria.Alphaproteobacteria.Sphingomonadales.Erythrobacteraceae	1.52393			-
Bacteria.Firmicutes.Clostridia.Clostridiales.Ruminococcaceae.Faecalibacterium	2.02142			-
Bacteria.Chlamydiae.Chlamydiia	1.21825			-
Bacteria.Proteobacteria.Alphaproteobacteria.Rhizobiales.Beijerinckiaceae.Chelatococcus	2.42517			-
Bacteria.Firmicutes.Clostridia.Clostridiales.Lachnospiraceae._Ruminococcus_._Ruminococcus__gnavus	1.53186			-
Bacteria.Actinobacteria.Actinobacteria.Actinomycetales.Corynebacteriaceae.Corynebacterium	2.77946			-
Bacteria.Actinobacteria.Actinobacteria.Actinomycetales.Kineosporiaceae.Kineosporia.Kineosporia_aurantiaca	0.4805			-
Bacteria.Actinobacteria.Actinobacteria.Actinomycetales.Pseudonocardiaceae.Prauserella.Prauserella_rugosa	1.86535			-
Bacteria.Firmicutes.Bacilli.Bacillales.Alicyclobacillaceae.Alicyclobacillus	1.09401			-
Bacteria.Firmicutes.Clostridia.Clostridiales.Veillonellaceae.Veillonella.Veillonella_parvula	1.97864			-
Bacteria.Bacteroidetes.Flavobacteriia.Flavobacteriales.Flavobacteriaceae.Capnocytophaga	2.73881			-
Bacteria.Bacteroidetes.Flavobacteriia.Flavobacteriales.Flavobacteriaceae.Flavobacterium	2.09687			-
Bacteria.Proteobacteria.Betaproteobacteria.Burkholderiales.Comamonadaceae.Mitsuaria	0.671323			-
Bacteria.Proteobacteria.Alphaproteobacteria.Rhodospirillales.Rhodospirillaceae.Magnetospirillum	0.406976			-
Bacteria.Acidobacteria.Holophagae.Holophagales.Holophagaceae.Geothrix	0.188474			-
Bacteria.Bacteroidetes.Bacteroidia.Bacteroidales	3.45723			-
Bacteria.Elusimicrobia	1.2156			-
Bacteria.Proteobacteria.Alphaproteobacteria.Rhizobiales.Phyllobacteriaceae.Mesorhizobium	1.60681			-
Bacteria.Firmicutes.Clostridia.Clostridiales.Clostridiaceae.Clostridium.Clostridium_butyricum	1.29341			-
Bacteria.Firmicutes.Erysipelotrichi.Erysipelotrichales.Erysipelotrichaceae.Bulleidia.Bulleidia_moorei	2.20637			-
Bacteria.Cyanobacteria.Synechococcophycideae.Synechococcales.Synechococcaceae	2.05953	IM	3.04796	0.0127486
Bacteria.Firmicutes.Bacilli.Lactobacillales.Leuconostocaceae	1.92249			-
Bacteria.Chlorobi.Chlorobia.Chlorobiales	0.796143			-
Bacteria.SAR406.AB16	1.007			-
Bacteria.Actinobacteria.Actinobacteria.Actinomycetales.Actinomycetaceae	3.55632			-
Bacteria.Proteobacteria.Gammaproteobacteria.Aeromonadales.Succinivibrionaceae.Ruminobacter	0.748849			-
Archaea.Crenarchaeota.Thaumarchaeota.Cenarchaeales	0.626096			-
Bacteria.Firmicutes.Bacilli.Bacillales.Thermoactinomycetaceae.Thermoactinomyces	1.34884			-
Bacteria.Actinobacteria.Coriobacteriia.Coriobacteriales.Coriobacteriaceae.Olsenella	1.48746			-
Bacteria.Firmicutes.Bacilli.Bacillales.Planococcaceae.Aeribacillus	3.73016			-
Bacteria.Firmicutes.Bacilli.Lactobacillales.Aerococcaceae.Abiotrophia.Abiotrophia_defectiva	0.864808			-
Bacteria.Proteobacteria.Gammaproteobacteria.Cardiobacteriales	2.06926			-
Bacteria.Proteobacteria.Gammaproteobacteria.Pasteurellales.Pasteurellaceae	3.26972			-
Bacteria.Actinobacteria.Actinobacteria.Actinomycetales.Cellulomonadaceae.Cellulomonas.Cellulomonas_uda	1.0393			-
Bacteria.Bacteroidetes.Bacteroidia.Bacteroidales.Prevotellaceae.Prevotella.Prevotella_melaninogenica	2.23988			-
Bacteria.Proteobacteria.Alphaproteobacteria.Ellin329	1.95336			-
Bacteria.Proteobacteria.Gammaproteobacteria.Xanthomonadales.Xanthomonadaceae.Pseudoxanthomonas	1.32276			-
Bacteria.Proteobacteria.Alphaproteobacteria.Rhizobiales.Aurantimonadaceae	1.0559			-
Bacteria.Firmicutes.Clostridia.Clostridiales.Peptococcaceae	1.98176	IM	3.23088	0.044302
Bacteria.Proteobacteria.Betaproteobacteria.Rhodocyclales.Rhodocyclaceae.C39	0.610342			-
Bacteria.Actinobacteria.Rubrobacteria	1.58258			-
Bacteria.Firmicutes.Bacilli.Lactobacillales.Enterococcaceae	2.17188			-
Bacteria.Proteobacteria.Alphaproteobacteria.Rickettsiales.Pelagibacteraceae.Pelagibacter.Pelagibacter_ubique	0.708726			-
Bacteria.Bacteroidetes.Flavobacteriia.Flavobacteriales.Flavobacteriaceae.Capnocytophaga.Capnocytophaga_ochracea	2.57161			-
Bacteria.Firmicutes.Bacilli.Lactobacillales.Aerococcaceae.Granulicatella	1.29711			-
Bacteria.Actinobacteria.Actinobacteria.Actinomycetales.Micrococcaceae	4.13115			-
Bacteria.Bacteroidetes.Bacteroidia.Bacteroidales._Paraprevotellaceae_	2.35288			-
Bacteria.Firmicutes.Clostridia.Clostridiales.Ruminococcaceae.Gemmiger.Gemmiger_formicilis	0.626096			-
Bacteria.Actinobacteria.Actinobacteria.Bifidobacteriales.Bifidobacteriaceae.Aeriscardovia.Aeriscardovia_aeriphila	1.46779			-
Bacteria.Firmicutes.Bacilli.Lactobacillales.Lactobacillaceae.Lactobacillus.Lactobacillus_pontis	1.20115			-
Bacteria.Actinobacteria.Actinobacteria.Actinomycetales.Microbacteriaceae.Yonghaparkia	1.3891			-
Bacteria.Proteobacteria.Gammaproteobacteria.Cardiobacteriales.Cardiobacteriaceae.Cardiobacterium	2.06926			-
Bacteria.Proteobacteria.Epsilonproteobacteria.Campylobacterales	5.4715	CSG	4.99816	0.00149261
Bacteria.Proteobacteria.Gammaproteobacteria.Aeromonadales.Aeromonadaceae.Aeromonas	2.52857			-
Bacteria.Proteobacteria.Gammaproteobacteria.Oceanospirillales.Halomonadaceae.Halomonas	4.56539			-
Bacteria.Acidobacteria.Acidobacteria_6	2.1699			-
Bacteria.Acidobacteria.Acidobacteria_5	0.383296			-
Bacteria.Proteobacteria.Gammaproteobacteria.Pseudomonadales.Moraxellaceae.Alkanindiges.Alkanindiges_illinoisensis	1.86629			-
Bacteria.Acidobacteria.Sva0725.Sva0725	1.47128			-
Bacteria.Firmicutes.Bacilli.Lactobacillales.Lactobacillaceae.Pediococcus	1.71932			-
Bacteria.Firmicutes.Bacilli	5.20941			-
Bacteria.Firmicutes.Bacilli.Bacillales.Staphylococcaceae.Jeotgalicoccus	0.602885			-
Bacteria.Acidobacteria.Solibacteres.Solibacterales	2.16777			-
Bacteria.Proteobacteria.TA18.PHOS_HD29	1.1988			-
Bacteria.Chlamydiae.Chlamydiia.Chlamydiales.Criblamydiaceae	0.465689			-
Bacteria.Firmicutes.Bacilli.Lactobacillales.Aerococcaceae	1.83565			-
Bacteria.Firmicutes.Bacilli.Bacillales.Paenibacillaceae.Brevibacillus	1.97332			-
Bacteria.Proteobacteria.Alphaproteobacteria.Rhizobiales.Rhizobiaceae.Rhizobium	1.07754			-
Bacteria.Proteobacteria.Alphaproteobacteria.Sphingomonadales	2.84068			-
Bacteria._Thermi_.Deinococci.Thermales.Thermaceae.Meiothermus	2.22635			-
Bacteria.Firmicutes.Clostridia.Clostridiales.Veillonellaceae.Veillonella	2.53474			-
Bacteria.Proteobacteria.Betaproteobacteria.Rhodocyclales.Rhodocyclaceae.Thauera	1.35557			-
Bacteria.Bacteroidetes.Bacteroidia.Bacteroidales.Prevotellaceae	3.10107			-
Bacteria.Tenericutes	2.52316			-
Bacteria.Proteobacteria.Deltaproteobacteria.Myxococcales	1.78543			-
Bacteria.Elusimicrobia.Elusimicrobia	1.2156			-
Bacteria.Cyanobacteria.Nostocophycideae.Nostocales.Nostocaceae.Nostoc	0.919833			-
Bacteria.Actinobacteria.Actinobacteria.Actinomycetales.Geodermatophilaceae.Geodermatophilus	1.16653			-
Bacteria.Actinobacteria.Actinobacteria.Actinomycetales.Actinosynnemataceae.Lentzea.Lentzea_waywayandensis	0.164658			-
Bacteria.Proteobacteria.Betaproteobacteria.Burkholderiales.Burkholderiaceae.Burkholderia	1.8464			-
Bacteria.Proteobacteria.Betaproteobacteria.Burkholderiales.Comamonadaceae.Ramlibacter	1.26416			-
Bacteria.Bacteroidetes._Saprospirae_._Saprospirales_.Chitinophagaceae.Parasegitibacter.Parasegitibacter_luojiensis	0.723794			-
Bacteria.Proteobacteria.Gammaproteobacteria.Cardiobacteriales.Cardiobacteriaceae	2.06926			-
Bacteria.Actinobacteria.Thermoleophilia	2.35597			-
Bacteria.Actinobacteria.Actinobacteria.Actinomycetales.Pseudonocardiaceae.Pseudonocardia.Pseudonocardia_halophobica	0.665594			-
Bacteria.Chloroflexi.Thermomicrobia	1.73365			-
Bacteria.Cyanobacteria.Nostocophycideae	1.15869			-
Bacteria.AD3.ABS_6	0.847944			-
Bacteria.Verrucomicrobia._Pedosphaerae_._Pedosphaerales_.Ellin517	1.57363			-
Bacteria.Proteobacteria.Gammaproteobacteria.Oceanospirillales	4.72574			-
Bacteria.Proteobacteria.Alphaproteobacteria.Rhizobiales.Phyllobacteriaceae.Defluvibacter	2.97097			-
Bacteria.GN02.BD1_5	0.361962			-
Bacteria.Firmicutes.Clostridia.Clostridiales.Lachnospiraceae.Shuttleworthia.Shuttleworthia_satelles	1.9594			-
Bacteria.Proteobacteria.Betaproteobacteria.Neisseriales.Neisseriaceae.Neisseria.Neisseria_weaveri	0.182682			-
Bacteria.Firmicutes.Bacilli.Gemellales	3.90138			-
Bacteria.Nitrospirae.Nitrospira.Nitrospirales.FW.4_29	1.00888			-
Bacteria.Proteobacteria.Alphaproteobacteria.Rhizobiales.Phyllobacteriaceae.Aquamicrobium	0.409182			-
Bacteria.Proteobacteria.Betaproteobacteria.Rhodocyclales.Rhodocyclaceae	2.06986			-
Bacteria._Thermi_.Deinococci.Deinococcales.Deinococcaceae.Deinococcus	1.49195			-
Bacteria.Proteobacteria.Betaproteobacteria.Rhodocyclales.Rhodocyclaceae.K82	0.0692085			-
Bacteria.Actinobacteria.Coriobacteriia.Coriobacteriales	2.48176			-
Bacteria.Gemmatimonadetes.Gemmatimonadetes.Gemmatimonadales.Gemmatimonadaceae	0.376422			-
Bacteria._Thermi_	5.76228			-
Bacteria.Firmicutes.Bacilli.Lactobacillales.Streptococcaceae.Lactococcus	2.00019			-
Bacteria.Acidobacteria._Chloracidobacteria_.RB41.Ellin6075	1.49214			-
Bacteria.Firmicutes.Clostridia.Clostridiales.Veillonellaceae.Megamonas	1.14305			-
Bacteria.Gemmatimonadetes.Gemmatimonadetes.Gemmatimonadales	1.19974			-
Bacteria.Proteobacteria.Betaproteobacteria.Burkholderiales.Burkholderiaceae.Burkholderia.Burkholderia_gladioli	0.832683			-
Bacteria.Actinobacteria.Rubrobacteria.Rubrobacterales	1.58258			-
Bacteria.Proteobacteria.Betaproteobacteria.Burkholderiales.Burkholderiaceae.Lautropia	1.36416			-
Bacteria.Proteobacteria.Alphaproteobacteria.Caulobacterales.Caulobacteraceae.Caulobacter.Caulobacter_vibrioides	0.188474			-
Bacteria.Firmicutes.Bacilli.Lactobacillales.Lactobacillaceae.Lactobacillus.Lactobacillus_paraplantarum	0.919833			-
Bacteria.Firmicutes.Bacilli.Bacillales.Bacillaceae.Bacillus.Bacillus_coahuilensis	0.641235			-
Bacteria.Chloroflexi.TK10.B07_WMSP1	1.86			-
Bacteria.Proteobacteria.Alphaproteobacteria.Rickettsiales.mitochondria	1.03651			-
Bacteria.Acidobacteria.Solibacteres.Solibacterales.PAUC26f	0.735395			-
Bacteria.Proteobacteria.Alphaproteobacteria.Caulobacterales.Caulobacteraceae.Brevundimonas.Brevundimonas_vesicularis	1.27458			-
Archaea.Crenarchaeota.Thaumarchaeota.Nitrososphaerales.Nitrososphaeraceae.Candidatus_Nitrososphaera	0.450004			-
Bacteria.Actinobacteria.Coriobacteriia.Coriobacteriales.Coriobacteriaceae.Slackia	0.638486			-
Bacteria.Fusobacteria.Fusobacteriia.Fusobacteriales.Leptotrichiaceae.Leptotrichia	2.41289			-
Bacteria.Proteobacteria.Alphaproteobacteria.Sphingomonadales.Sphingomonadaceae.Sphingobium.Sphingobium_yanoikuyae	1.44318			-
Bacteria.Firmicutes.Clostridia.Clostridiales.Peptostreptococcaceae.Peptostreptococcus	2.64821			-
Bacteria.Firmicutes.Clostridia.Clostridiales.Clostridiaceae.Clostridium.Clostridium_celatum	1.4908			-
Bacteria.Firmicutes.Bacilli.Lactobacillales.Aerococcaceae.Granulicatella.Granulicatella_balaenopterae	1.29711			-
Bacteria.Actinobacteria.Actinobacteria.Actinomycetales.Nocardiaceae	1.91556			-
Bacteria.Proteobacteria.Betaproteobacteria.Burkholderiales.Alcaligenaceae.Bordetella	1.95075			-
Bacteria.Proteobacteria.Alphaproteobacteria.Rickettsiales.Rickettsiaceae	1.45687			-
Bacteria.Proteobacteria.Gammaproteobacteria.Legionellales.Coxiellaceae	1.54546	CSG	3.23475	0.0328692
Bacteria.Actinobacteria.Actinobacteria.Actinomycetales.Actinosynnemataceae.Lechevalieria	1.37949			-
Bacteria.Synergistetes.Synergistia.Synergistales.Dethiosulfovibrionaceae	1.61137			-
Bacteria.Bacteroidetes._Saprospirae_._Saprospirales_.Chitinophagaceae	2.01629			-
Bacteria.Bacteroidetes.Cytophagia	1.91972			-
Bacteria.Actinobacteria.Actinobacteria.Actinomycetales.Streptomycetaceae.Streptomyces	1.79142			-
Bacteria.Proteobacteria.Alphaproteobacteria.Caulobacterales.Caulobacteraceae.Asticcacaulis	0.328205			-
Bacteria.Verrucomicrobia.Verruco_5.WCHB1_41	1.79365			-
Bacteria.Actinobacteria.Actinobacteria.Actinomycetales.Pseudonocardiaceae.Pseudonocardia	1.26263			-
Bacteria.Proteobacteria.Alphaproteobacteria.Caulobacterales.Caulobacteraceae.Brevundimonas	2.60316			-
Bacteria.Cyanobacteria.Nostocophycideae.Nostocales.Nostocaceae	1.15869			-
Bacteria.Actinobacteria.Actinobacteria.Actinomycetales.Pseudonocardiaceae.Prauserella	1.86535			-
Bacteria.Bacteroidetes.Flavobacteriia.Flavobacteriales.Cryomorphaceae	1.28162			-
Bacteria.Fusobacteria.Fusobacteriia.Fusobacteriales.Leptotrichiaceae.Sneathia	1.60917			-
Bacteria.Actinobacteria.Actinobacteria.Actinomycetales.Micrococcaceae.Micrococcus	2.57009			-
Bacteria.Chloroflexi.Anaerolineae.SBR1031.SHA_31	1.69556			-
Bacteria.Firmicutes.Erysipelotrichi.Erysipelotrichales.Erysipelotrichaceae.Allobaculum	2.46883	CSG	2.70282	0.000582658
Bacteria.Proteobacteria.Alphaproteobacteria.Rhodospirillales	2.38943			-
Bacteria.Proteobacteria.Alphaproteobacteria.Rhodospirillales.Rhodospirillaceae.Inquilinus	0.919833			-
Bacteria.Proteobacteria.Gammaproteobacteria.Oceanospirillales.Halomonadaceae.Candidatus_Portiera	0.735395			-
Bacteria.Acidobacteria.Holophagae.Holophagales	0.188474			-
Bacteria.Acidobacteria.Acidobacteriia.Acidobacteriales.Acidobacteriaceae	2.17878	CSG	3.33404	0.0147317
Bacteria.Firmicutes.Clostridia.Clostridiales.Lachnospiraceae.Catonella	1.85466			-
Bacteria.Firmicutes.Clostridia.Clostridiales.Lachnospiraceae.Clostridium	1.56181			-
Bacteria.Proteobacteria.Alphaproteobacteria.Rhizobiales.Hyphomicrobiaceae.Pedomicrobium	1.71548			-
Bacteria.Fusobacteria.Fusobacteriia.Fusobacteriales.Fusobacteriaceae.Cetobacterium.Cetobacterium_somerae	0.707854			-
Bacteria.Actinobacteria.Actinobacteria.Actinomycetales.Nocardioidaceae.Nocardioides	1.55892			-
Bacteria.Proteobacteria.Alphaproteobacteria.Sphingomonadales.Sphingomonadaceae.Sphingobium	1.44318			-
Bacteria.Bacteroidetes.Bacteroidia.Bacteroidales._Barnesiellaceae_	0.707854			-
Bacteria.Firmicutes.Clostridia.Clostridiales.Lachnospiraceae.Shuttleworthia	1.9594			-
Bacteria.Proteobacteria.Gammaproteobacteria.Pseudomonadales.Moraxellaceae.Enhydrobacter	2.17322			-
Bacteria.Proteobacteria.Gammaproteobacteria.Vibrionales.Vibrionaceae.Photobacterium	1.64728			-
Bacteria.Chloroflexi._Thermobacula_	1.08807			-
Bacteria.Firmicutes.Bacilli.Lactobacillales.Leuconostocaceae.Weissella	1.92249			-
Bacteria.Proteobacteria.Gammaproteobacteria.Alteromonadales._Chromatiaceae_.Alishewanella	0.656592			-
Bacteria.Bacteroidetes.Flavobacteriia.Flavobacteriales	2.89107			-
Bacteria.Proteobacteria.Gammaproteobacteria.Xanthomonadales.Xanthomonadaceae.Lysobacter.Lysobacter_niabensis	0			-
Bacteria.Actinobacteria.Actinobacteria.Actinomycetales.Propionibacteriaceae.Propionibacterium	1.42346			-
Bacteria.Firmicutes.Clostridia.Clostridiales._Tissierellaceae_.Parvimonas	2.38299	IM	2.65854	0.0332879
Bacteria.TM7.TM7_3.I025.Rs_045	2.23898			-
Bacteria.Firmicutes.Bacilli.Bacillales.Bacillaceae.Bacillus.Bacillus_firmus	0.776979			-
Bacteria.Spirochaetes.Spirochaetes.Spirochaetales.Spirochaetaceae	2.21599			-
Bacteria.Proteobacteria.Gammaproteobacteria.Legionellales.Coxiellaceae.Aquicella	0.732541			-
Bacteria.Actinobacteria.Acidimicrobiia.Acidimicrobiales.Iamiaceae	1.42997			-
Bacteria.Firmicutes.Bacilli.Bacillales	5.08267			-
Bacteria.Firmicutes.Clostridia.Clostridiales.Veillonellaceae.Phascolarctobacterium	0.905668			-
Bacteria.Proteobacteria.Alphaproteobacteria.BD7_3	1.06721			-
Bacteria.Planctomycetes.Planctomycetia.Gemmatales.Gemmataceae	0.309914			-
Bacteria.Firmicutes.Bacilli.Lactobacillales.Aerococcaceae.Aerococcus	0.671323			-
Bacteria.Firmicutes.Bacilli.Lactobacillales.Streptococcaceae.Streptococcus.Streptococcus_luteciae	0.683774			-
Bacteria.Proteobacteria.Gammaproteobacteria.Xanthomonadales.Xanthomonadaceae.Pseudoxanthomonas.Pseudoxanthomonas_mexicana	0.245301			-
Bacteria.Chloroflexi.Ktedonobacteria.Thermogemmatisporales	1.18255			-
Bacteria.Actinobacteria.Actinobacteria.Actinomycetales.Gordoniaceae.Gordonia	2.14878			-
Bacteria.Proteobacteria.Deltaproteobacteria.Myxococcales.Nannocystaceae	1.45			-
Bacteria.Proteobacteria.Betaproteobacteria.Burkholderiales	3.57865			-
Bacteria.Cyanobacteria.Oscillatoriophycideae.Oscillatoriales	0.381037			-
Bacteria.Proteobacteria.Betaproteobacteria.Rhodocyclales.Rhodocyclaceae.Denitromonas	0.188474			-
Bacteria.Proteobacteria.Deltaproteobacteria	2.55051			-
Bacteria.Firmicutes.Bacilli.Bacillales.Bacillaceae.Anaerobacillus	0.879808			-
Bacteria.Proteobacteria.Alphaproteobacteria.Rickettsiales	1.75288			-
Bacteria.Verrucomicrobia._Spartobacteria_._Chthoniobacterales_	1.15103			-
Bacteria.Proteobacteria.Betaproteobacteria.Hydrogenophilales	1.44025			-
Bacteria.Proteobacteria.Deltaproteobacteria.Desulfovibrionales.Desulfovibrionaceae.Bilophila	0.309914			-
Bacteria.Proteobacteria.Deltaproteobacteria.MBNT15	1.00888			-
Bacteria.Actinobacteria.MB_A2_108.0319_7L14	0.370293			-
Bacteria.Chlamydiae.Chlamydiia.Chlamydiales.Parachlamydiaceae	0.841686			-
Bacteria.Actinobacteria.Actinobacteria.Actinomycetales.Propionibacteriaceae	1.43308			-
Bacteria.Chloroflexi.TK10	1.95202			-
Bacteria.GN02	0.361962			-
Bacteria.Actinobacteria.Actinobacteria.Actinomycetales.Gordoniaceae	2.14878			-
Bacteria.Proteobacteria.Deltaproteobacteria.PB19	0.946755			-
Bacteria.Chlorobi	1.26358			-
Bacteria.Proteobacteria.Gammaproteobacteria.Pseudomonadales.Pseudomonadaceae.Pseudomonas	3.39264			-
Bacteria.Proteobacteria.Betaproteobacteria.Burkholderiales.Oxalobacteraceae.Cupriavidus	3.04828			-
Bacteria.Bacteroidetes.Bacteroidia	3.45723			-
Bacteria.Proteobacteria.Epsilonproteobacteria.Campylobacterales.Campylobacteraceae.Sulfurospirillum	1.71767			-
Bacteria.Firmicutes.Bacilli.Bacillales.Thermoactinomycetaceae	1.34884			-
Bacteria.Proteobacteria.Gammaproteobacteria.Cardiobacteriales.Cardiobacteriaceae.Cardiobacterium.Cardiobacterium_valvarum	2.01374			-
Bacteria.Actinobacteria.Actinobacteria.Actinomycetales.Micrococcaceae.Micrococcus.Micrococcus_terreus	1.15336			-
Bacteria.Proteobacteria.Gammaproteobacteria.Pseudomonadales.Moraxellaceae.Acinetobacter.Acinetobacter_guillouiae	1.87674			-
Bacteria.Bacteroidetes.Bacteroidia.Bacteroidales.Prevotellaceae.Prevotella	3.10107			-
Bacteria.Proteobacteria.Betaproteobacteria.Burkholderiales.Comamonadaceae.Schlegelella	0.887443			-
Bacteria.Firmicutes.Bacilli.Gemellales.Gemellaceae.Gemella	2.59911			-
Bacteria.Firmicutes.Clostridia.Clostridiales.Eubacteriaceae.Anaerofustis	1.68876			-
Bacteria.Firmicutes.Bacilli.Lactobacillales.Lactobacillaceae.Lactobacillus.Lactobacillus_vaginalis	2.04556			-
Bacteria.Actinobacteria.Actinobacteria.Actinomycetales.Intrasporangiaceae.Kytococcus	1.33639			-
Bacteria.Firmicutes.Clostridia.Clostridiales.Ruminococcaceae.Subdoligranulum	1.75487			-
Bacteria.Verrucomicrobia.Verruco_5.WCHB1_41.RFP12	1.16746			-
Bacteria.Bacteroidetes.Bacteroidia.Bacteroidales.Porphyromonadaceae.Tannerella	1.69843			-
Bacteria.Actinobacteria.Coriobacteriia.Coriobacteriales.Coriobacteriaceae.Atopobium.Atopobium_rimae	1.47378			-
Bacteria.Acidobacteria.Acidobacteriia.Acidobacteriales.Koribacteraceae.Candidatus_Koribacter	1.37066			-
Bacteria.Fusobacteria.Fusobacteriia.Fusobacteriales.Fusobacteriaceae.Fusobacterium	3.32505			-
Bacteria.Proteobacteria.Gammaproteobacteria.Xanthomonadales.Xanthomonadaceae.Pseudoxanthomonas.Pseudoxanthomonas_indica	1.05175			-
Bacteria.Firmicutes.Bacilli.Bacillales.Bacillaceae.Oceanobacillus.Oceanobacillus_caeni	0.552513			-
Bacteria.Firmicutes.Clostridia.Clostridiales.Ruminococcaceae.Ruminococcus	1.79048			-
Archaea.Crenarchaeota.Thaumarchaeota.Cenarchaeales.SAGMA_X	0.626096			-
Bacteria.Firmicutes.Clostridia.Clostridiales.Peptostreptococcaceae.Clostridium.Clostridium_ruminantium	0.511997			-
Bacteria.Firmicutes.Bacilli.Lactobacillales	4.51685			-
Bacteria.Firmicutes.Bacilli.Bacillales.Bacillaceae.Bacillus.Bacillus_horneckiae	1.39762			-
Bacteria.Actinobacteria.Actinobacteria.Actinomycetales.Pseudonocardiaceae.Actinomycetospora	0.402687			-
Bacteria.Proteobacteria.Deltaproteobacteria.Bdellovibrionales.Bdellovibrionaceae	0.489504			-
Bacteria.Tenericutes.Mollicutes.Acholeplasmatales.Acholeplasmataceae.Acholeplasma	1.60868			-
Bacteria.Actinobacteria.Actinobacteria.Actinomycetales.Geodermatophilaceae	1.45184			-
Bacteria.Bacteroidetes.Flavobacteriia.Flavobacteriales._Weeksellaceae_.Cloacibacterium	1.6238			-
Bacteria.Actinobacteria.Actinobacteria.Actinomycetales.Micrococcaceae.Rothia.Rothia_mucilaginosa	3.74958			-
Bacteria.Proteobacteria.Gammaproteobacteria.Pseudomonadales.Moraxellaceae.Perlucidibaca	1.7494			-
Bacteria.Chlamydiae.Chlamydiia.Chlamydiales.Parachlamydiaceae.Neochlamydia	0.665594			-
Bacteria.Deferribacteres.Deferribacteres.Deferribacterales	1.96592			-
Bacteria.Proteobacteria.Betaproteobacteria.Rhodocyclales.Rhodocyclaceae.Zoogloea	1.68151			-
Bacteria.Acidobacteria.DA052.Ellin6513	1.25836			-
Bacteria.Chloroflexi.Chloroflexi._Roseiflexales_._Kouleothrixaceae_	1.0327			-
Bacteria.Actinobacteria.Actinobacteria.Bifidobacteriales.Bifidobacteriaceae.Gardnerella	2.09599			-
Bacteria.Proteobacteria.Betaproteobacteria.Burkholderiales.Comamonadaceae.Caldimonas.Caldimonas_taiwanensis	0.55558			-
Bacteria.Cyanobacteria.Chloroplast	1.77025			-
Bacteria.Actinobacteria.Thermoleophilia.Solirubrobacterales.Conexibacteraceae	1.10322			-
Bacteria.Acidobacteria.Holophagae	0.188474			-
Bacteria.Bacteroidetes.Bacteroidia.Bacteroidales.Porphyromonadaceae.Dysgonomonas	0.915506			-
Bacteria.Actinobacteria.Actinobacteria.Actinomycetales.Kineosporiaceae	0.919833			-
Bacteria.Actinobacteria.Actinobacteria.Actinomycetales.Brevibacteriaceae	1.12727			-
Bacteria.Firmicutes.Clostridia.Clostridiales._Acidaminobacteraceae_	1.30381			-
Bacteria.Proteobacteria.Betaproteobacteria.Rhodocyclales.Rhodocyclaceae.KD1_23	0.630851			-
Bacteria.Gemmatimonadetes.Gemm_5	1.37797			-
Bacteria.Proteobacteria.Alphaproteobacteria.Sphingomonadales.Sphingomonadaceae.Sphingomonas.Sphingomonas_azotifigens	1.89716			-
Bacteria.Firmicutes.Bacilli.Lactobacillales.Lactobacillaceae	3.33587			-
Bacteria.Gemmatimonadetes.Gemm_1	1.20409			-
Bacteria.Chloroflexi	2.65737			-
Bacteria.Proteobacteria.Gammaproteobacteria.Pseudomonadales.Moraxellaceae.Acinetobacter.Acinetobacter_lwoffii	3.58382			-
Bacteria.Actinobacteria.Actinobacteria.Actinomycetales.Micrococcaceae.Kocuria.Kocuria_palustris	1.0904			-
Bacteria.Firmicutes.Clostridia.SHA_98	0.708726			-
Bacteria.Bacteroidetes.Bacteroidia.Bacteroidales.Rikenellaceae.Alistipes	1.22234			-
Bacteria.Proteobacteria.Betaproteobacteria.ASSO_13	1.93296			-
Bacteria.Actinobacteria.OPB41	0.562598			-
Bacteria.Firmicutes.Clostridia.Clostridiales.Veillonellaceae	3.0588			-
Bacteria.Proteobacteria.Gammaproteobacteria.Vibrionales.Vibrionaceae	1.66274			-
Bacteria.Proteobacteria.Betaproteobacteria.Burkholderiales.Oxalobacteraceae.Herbaspirillum	1.96751			-
Bacteria.Chlamydiae.Chlamydiia.Chlamydiales	1.21825			-
Bacteria.Chloroflexi.Ktedonobacteria.JG30_KF_AS9	2.07866			-
Bacteria.Bacteroidetes.Bacteroidia.Bacteroidales.Porphyromonadaceae.Porphyromonas	2.64521			-
Bacteria.Verrucomicrobia.Verrucomicrobiae	2.51336	CSG	2.41698	0.0288436
Bacteria.Firmicutes.Bacilli.Lactobacillales.Streptococcaceae.Streptococcus.Streptococcus_alactolyticus	1.98258			-
Bacteria.Actinobacteria.Coriobacteriia.Coriobacteriales.Coriobacteriaceae.Atopobium	2.41181			-
Bacteria.Proteobacteria.Gammaproteobacteria.Vibrionales.Vibrionaceae.Photobacterium.Photobacterium_damselae	1.64728			-
Bacteria.Proteobacteria.Gammaproteobacteria.Pasteurellales.Pasteurellaceae.Actinobacillus.Actinobacillus_indolicus	1.29361			-
Bacteria.Fusobacteria	3.39495			-
Bacteria.Actinobacteria.Acidimicrobiia.Acidimicrobiales.wb1_P06	0.152115			-
Bacteria.Firmicutes.Clostridia	3.72419			-
Bacteria.Actinobacteria.Actinobacteria.Actinomycetales.Cellulomonadaceae.Cellulomonas	1.0393			-
Bacteria.Firmicutes.Clostridia.Clostridiales.Lachnospiraceae.Coprococcus	1.65796			-
Bacteria.Actinobacteria.Actinobacteria.Actinomycetales.Corynebacteriaceae.Corynebacterium.Corynebacterium_stationis	1.36892			-
Bacteria.Firmicutes.Bacilli.Lactobacillales.Enterococcaceae.Enterococcus	2.17188			-
Bacteria.Deferribacteres.Deferribacteres.Deferribacterales.Deferribacteraceae.Mucispirillum	1.96592			-
Bacteria.Proteobacteria.Gammaproteobacteria.Aeromonadales.Succinivibrionaceae	0.946755			-
Bacteria.Firmicutes.Bacilli.Lactobacillales.Lactobacillaceae.Pediococcus.Pediococcus_ethanolidurans	1.213			-
Bacteria.Proteobacteria.Gammaproteobacteria.Xanthomonadales.Xanthomonadaceae.Luteimonas	1.52896			-
Bacteria.WWE1	0.383296			-
Bacteria.Proteobacteria.Alphaproteobacteria.Rhodobacterales.Rhodobacteraceae.Rhodobacter	1.1189			-
Bacteria.Proteobacteria.Alphaproteobacteria.Rhizobiales.Phyllobacteriaceae.Phyllobacterium	0			-
Bacteria.Firmicutes.Bacilli.Bacillales.Planococcaceae.Lysinibacillus.Lysinibacillus_boronitolerans	0.507683			-
Bacteria.Synergistetes	1.65708			-
Bacteria.Bacteroidetes.Bacteroidia.Bacteroidales.Prevotellaceae.Prevotella.Prevotella_nigrescens	1.19504			-
Bacteria.Firmicutes.Bacilli.Bacillales.Planococcaceae.Sporosarcina	2.23847			-
Bacteria.Firmicutes.Bacilli.Bacillales.Staphylococcaceae.Staphylococcus.Staphylococcus_equorum	0.903915			-
Bacteria.Firmicutes.Clostridia.Clostridiales.Ruminococcaceae.Subdoligranulum.Subdoligranulum_variabile	1.75487			-
Bacteria.Tenericutes.Mollicutes.Mycoplasmatales	2.49347	CSG	2.72555	0.0168652
Bacteria.Firmicutes.Clostridia.Clostridiales.Clostridiaceae.Clostridium	2.19587			-
Bacteria.Firmicutes.Bacilli.Lactobacillales.Streptococcaceae.Streptococcus.Streptococcus_anginosus	2.76573			-
Bacteria.Proteobacteria.Deltaproteobacteria.NB1_j	0.513547			-
Bacteria.Bacteroidetes._Saprospirae_._Saprospirales_.Chitinophagaceae.Sediminibacterium	1.23126			-
Bacteria.SAR406.AB16.Arctic96B_7.A714017.Arctic95A_2	1.007			-
Bacteria.Proteobacteria.Alphaproteobacteria.Rhizobiales.Phyllobacteriaceae.Chelativorans	3.41978			-
Bacteria.Planctomycetes	1.53558			-
Bacteria.Firmicutes.Bacilli.Bacillales.Bacillaceae.Marinococcus	0.732541			-
Bacteria.Verrucomicrobia._Pedosphaerae_._Pedosphaerales_	1.62608			-
Bacteria.Bacteroidetes.Cytophagia.Cytophagales.Cytophagaceae.Spirosoma	0.939515			-
Bacteria.Actinobacteria.Acidimicrobiia.Acidimicrobiales.EB1017	1.81978			-
Bacteria.Chloroflexi.TK10.B07_WMSP1.FFCH4570	1.56889			-
Bacteria.Proteobacteria.Gammaproteobacteria.Alteromonadales.Shewanellaceae.Shewanella	2.02346	IM	3.09524	0.0328692
Bacteria.Actinobacteria.Actinobacteria.Actinomycetales.Propionibacteriaceae.Propionibacterium.Propionibacterium_acnes	1.31527			-
Bacteria.WPS_2	1.73316			-
Bacteria._Thermi_.Deinococci.Deinococcales	1.49195			-
Bacteria.Thermotogae.Thermotogae.Thermotogales.Thermotogaceae.S1	0.602885			-
Bacteria.Proteobacteria.Alphaproteobacteria.Caulobacterales.Caulobacteraceae.Brevundimonas.Brevundimonas_intermedia	1.95104			-
Bacteria.Actinobacteria.Actinobacteria.Actinomycetales.Micrococcaceae.Rothia	3.79193			-
Bacteria.Elusimicrobia.Elusimicrobia.Elusimicrobiales	1.2156			-
Bacteria.Chloroflexi.Thermomicrobia.Ellin6537	0.592142			-
Bacteria.Actinobacteria.Actinobacteria.Actinomycetales.Nocardioidaceae	1.55892			-
Bacteria.Bacteroidetes.Bacteroidia.Bacteroidales.BS11	1.38587			-
Bacteria.Actinobacteria.Actinobacteria.Actinomycetales.Intrasporangiaceae.Phycicoccus	1.67415			-
Unassigned	4.01764			-
Bacteria.Proteobacteria.Deltaproteobacteria.Bdellovibrionales.Bdellovibrionaceae.Bdellovibrio	0.489504			-
Bacteria.Proteobacteria.Deltaproteobacteria._Entotheonellales_._Entotheonellaceae_	0.486901			-
Bacteria.Proteobacteria.Gammaproteobacteria.Aeromonadales.Aeromonadaceae.Aeromonas.Aeromonas_sharmana	1.64197			-
Bacteria.Proteobacteria.Betaproteobacteria.SC_I_84	1.55094			-
Bacteria.Firmicutes.Clostridia.Clostridiales.Peptostreptococcaceae.Filifactor	0.383296			-
Bacteria.Proteobacteria.Gammaproteobacteria.Oceanospirillales.Halomonadaceae.Kushneria.Kushneria_avicenniae	3.94107			-
Bacteria.Bacteroidetes.Bacteroidia.Bacteroidales.Porphyromonadaceae.Paludibacter	1.32062			-
Bacteria.Planctomycetes.Planctomycetia.Gemmatales.Isosphaeraceae	1.48616			-
Bacteria.Actinobacteria.Actinobacteria.Actinomycetales.Actinomycetaceae.Mobiluncus	1.11789			-
Bacteria.TM7.TM7_1	2.1316			-
Bacteria.Proteobacteria.Gammaproteobacteria.Thiotrichales.Piscirickettsiaceae	0.807005			-
Bacteria.Verrucomicrobia.Verrucomicrobiae.Verrucomicrobiales	2.51336	CSG	2.40996	0.0288436
Bacteria.Proteobacteria.Alphaproteobacteria.Sphingomonadales.Sphingomonadaceae.Sandaracinobacter.Sandaracinobacter_sibiricus	0.927126			-
Bacteria.Proteobacteria.Deltaproteobacteria.Syntrophobacterales.Syntrophobacteraceae	1.07801			-
Bacteria.Firmicutes.Clostridia.Clostridiales.Lachnospiraceae.Oribacterium	2.01496			-
Archaea.Crenarchaeota.Thaumarchaeota.Cenarchaeales.SAGMA_X.Nitrosotalea	0.626096			-
Archaea.Crenarchaeota.Thaumarchaeota.Cenarchaeales.SAGMA_X.Nitrosotalea.Nitrosotalea_devanaterra	0.626096			-
Bacteria.Firmicutes.Bacilli.Gemellales.Gemellaceae	3.90138			-
Bacteria.Proteobacteria.Alphaproteobacteria.Caulobacterales.Caulobacteraceae.Phenylobacterium	1.2932			-
Bacteria.Proteobacteria.Epsilonproteobacteria.Campylobacterales.Campylobacteraceae.Arcobacter	1.27636			-
Bacteria.Proteobacteria.Gammaproteobacteria.Aeromonadales.Aeromonadaceae	2.52857			-
Bacteria.Proteobacteria.Betaproteobacteria.Burkholderiales.Oxalobacteraceae.Massilia	2.41379			-
Bacteria.Bacteroidetes.Sphingobacteriia.Sphingobacteriales	2.08194			-
Bacteria.Proteobacteria.Deltaproteobacteria.BPC076	1.60868			-
Bacteria.Bacteroidetes.Bacteroidia.Bacteroidales.Bacteroidaceae.Bacteroides.Bacteroides_acidifaciens	1.4982			-
Bacteria.Firmicutes.Bacilli.Bacillales._Exiguobacteraceae_.Exiguobacterium	0.911974			-
Bacteria.Planctomycetes.Phycisphaerae.Phycisphaerales.Phycisphaeraceae	0.75072			-
Bacteria.Proteobacteria.Alphaproteobacteria.Rhizobiales.Rhizobiaceae.Rhizobium.Rhizobium_daejeonense	0.0692085			-
Bacteria.Proteobacteria.Gammaproteobacteria.Pseudomonadales.Moraxellaceae.Acinetobacter.Acinetobacter_schindleri	1.23485			-
Bacteria.Firmicutes.Bacilli.Lactobacillales.Lactobacillaceae.Lactobacillus.Lactobacillus_helveticus	2.51763			-
Bacteria.Proteobacteria.Betaproteobacteria.Burkholderiales.Alcaligenaceae.Sutterella	1.44408			-
Bacteria.Acidobacteria.Acidobacteria_6.iii1_15.RB40	1.08807			-
Bacteria.SAR406	1.007			-
Bacteria.Bacteroidetes.Flavobacteriia.Flavobacteriales.Flavobacteriaceae.Flavobacterium.Flavobacterium_frigidarium	0.815795			-
Bacteria.Firmicutes.Erysipelotrichi.Erysipelotrichales.Erysipelotrichaceae._Eubacterium_	0.879808			-
Bacteria.Proteobacteria.Betaproteobacteria.Burkholderiales.Comamonadaceae.Caldimonas	0.55558			-
Bacteria.Proteobacteria.Betaproteobacteria.Burkholderiales.Comamonadaceae.Hydrogenophaga	1.35428			-
Bacteria.Proteobacteria.Gammaproteobacteria.Pasteurellales.Pasteurellaceae.Necropsobacter	1.0033			-
Bacteria.Gemmatimonadetes.Gemmatimonadetes	2.06789			-
Bacteria.Chloroflexi.Ktedonobacteria	2.18597			-
Bacteria.Proteobacteria.Betaproteobacteria.Burkholderiales.Comamonadaceae.Comamonas.Comamonas_terrigena	1.49009			-
Bacteria.Bacteroidetes.Bacteroidia.Bacteroidales.Bacteroidaceae.Bacteroides.Bacteroides_plebeius	0.923868			-
Bacteria.Proteobacteria.Betaproteobacteria.Burkholderiales.Comamonadaceae.Delftia	2.69758			-
Bacteria.Thermotogae	0.840712			-
Bacteria.Actinobacteria.Actinobacteria.Actinomycetales.Streptomycetaceae	1.79142			-
Bacteria.Proteobacteria.Alphaproteobacteria.Rickettsiales.Rickettsiaceae.Wolbachia	1.45687			-
Bacteria.Proteobacteria.Alphaproteobacteria.Sphingomonadales.Sphingomonadaceae.Sphingomonas.Sphingomonas_yabuuchiae	1.09002			-
Bacteria.Proteobacteria.Gammaproteobacteria.Aeromonadales	2.53572			-
Bacteria.Firmicutes.Clostridia.Clostridiales.Ruminococcaceae.Gemmiger	0.626096			-
Bacteria.Actinobacteria.Actinobacteria.Actinomycetales.Beutenbergiaceae	1.00888			-
Bacteria.Proteobacteria.Betaproteobacteria.Burkholderiales.Alcaligenaceae.Rhodospirillum	1.44985			-
Bacteria.Proteobacteria.Alphaproteobacteria.Rhodospirillales.Rhodospirillaceae.Reyranella	0.832683			-
Bacteria.Bacteroidetes.Sphingobacteriia	2.08194			-
Bacteria.Firmicutes.Clostridia.Clostridiales.Veillonellaceae.Megasphaera	2.16666			-
Bacteria.Chloroflexi.Anaerolineae.GCA004	0.164658			-
Bacteria.Bacteroidetes.Bacteroidia.Bacteroidales.Porphyromonadaceae	2.72609			-
Bacteria.Proteobacteria.Gammaproteobacteria.Alteromonadales.Shewanellaceae	2.28258			-
Bacteria.Actinobacteria.Actinobacteria.Actinomycetales.Mycobacteriaceae.Mycobacterium	0.989467			-
Bacteria.Proteobacteria.Betaproteobacteria.Methylophilales.Methylophilaceae.Methylotenera.Methylotenera_versatilis	1.08153			-
Bacteria.Firmicutes.Clostridia.Clostridiales._Tissierellaceae_.Finegoldia	1.1662			-
Archaea.Crenarchaeota.Thaumarchaeota.Nitrososphaerales.Nitrososphaeraceae	0.450004			-
Bacteria.Actinobacteria.Actinobacteria.Actinomycetales.Micrococcaceae.Nesterenkonia	3.81917			-
Bacteria.Chloroflexi.Anaerolineae	1.89058			-
Bacteria.Actinobacteria.Actinobacteria.Actinomycetales.Corynebacteriaceae.Corynebacterium.Corynebacterium_variabile	0.602885			-
Bacteria.Actinobacteria	4.29059			-
