# Supplementary material for: Differences in gastric microbiota and mucosal function between patients with chronic superficial gastritis and intestinal metaplasia
Source: Front Microbiol. 2022 Nov 17;13:950325. doi: 10.3389/fmicb.2022.950325 (PMC9712754; doi:10.3389/fmicb.2022.950325)
Supplement: Supplementary file 1 [file Data_Sheet_1.zip › Supplementary materials/Raw data of Fig. 5A.xlsx]

## Sheet: Sheet1
Level1	Level2	Abundance
Cellular Processes	Cell growth and death	597.8
Cellular Processes	Cell motility	1124.84
Cellular Processes	Cellular community - eukaryotes	0
Cellular Processes	Cellular community - prokaryotes	76.07
Cellular Processes	Transport and catabolism	146.68
Environmental Information Processing	Membrane transport	750.23
Environmental Information Processing	Signal transduction	160.11
Environmental Information Processing	Signaling molecules and interaction	0.01
Genetic Information Processing	Folding, sorting and degradation	1424.71
Genetic Information Processing	Replication and repair	2076.67
Genetic Information Processing	Transcription	210.57
Genetic Information Processing	Translation	1216.02
Human Diseases	Cancers	1.03
Human Diseases	Cardiovascular diseases	0.11
Human Diseases	Immune diseases	0.03
Human Diseases	Infectious diseases	72.77
Human Diseases	Neurodegenerative diseases	29.29
Metabolism	Amino acid metabolism	5083.74
Metabolism	Biosynthesis of other secondary metabolites	603.57
Metabolism	Carbohydrate metabolism	5065.08
Metabolism	Energy metabolism	2198.95
Metabolism	Glycan biosynthesis and metabolism	985.35
Metabolism	Lipid metabolism	2444.93
Metabolism	Metabolism of cofactors and vitamins	5010.94
Metabolism	Metabolism of other amino acids	2919.51
Metabolism	Metabolism of terpenoids and polyketides	2737.51
Metabolism	Nucleotide metabolism	765.56
Metabolism	Xenobiotics biodegradation and metabolism	1975.41
Organismal Systems	Circulatory system	0
Organismal Systems	Development	0
Organismal Systems	Digestive system	1.31
Organismal Systems	Endocrine system	19.91
Organismal Systems	Environmental adaptation	77.57
Organismal Systems	Excretory system	0
Organismal Systems	Immune system	11.05
Organismal Systems	Sensory system	0
