# Supplementary material for: Differences in gastric microbiota and mucosal function between patients with chronic superficial gastritis and intestinal metaplasia
Source: Front Microbiol. 2022 Nov 17;13:950325. doi: 10.3389/fmicb.2022.950325 (PMC9712754; doi:10.3389/fmicb.2022.950325)
Supplement: Supplementary file 1 [file Data_Sheet_1.zip › Supplementary materials/Raw data of Fig. 5B-G.xlsx]

## Sheet: Bacterial secretion system
CSG	IM
281.041	286.869
390.326	304.11
300.214	306.958
295.032	297.159
397.167	302.74
474.294	299.771
505.081	298.621
502.114	275.526
438.28	303.572
291.59	325.336
314.411	364.623
334.959	428.048

## Sheet: VirB1
CSG	IM
395.565	320.463
491.834	551.033
360.226	402.023
437.829	425.039
626.217	427.47
750.803	346.737
807.858	494.65
760.724	308.792
596.832	305.743
378.718	370.706
427.939	515.698
574.476	528.391

## Sheet: VirB2
CSG	IM
22.3653	41.7867
365.996	50.2176
61.0281	100.397
59.4954	57.9467
405.847	78.2778
679.687	94.654
812.388	49.8013
783.368	38.0871
556.357	107.829
89.1797	109.274
117	313.329
171.882	512.579

## Sheet: VirB3
CSG	IM
16.0876	29.4304
869.874	29.0713
45.2951	62.6801
68.8809	36.021
1123.91	48.4821
1935.72	56.3085
2275.22	29.1427
2131.71	25.0455
1402.34	77.5486
247.934	75.7409
80.7431	812.698
435.68	440.32

## Sheet: VirD2
CSG	IM
2.46053	15.311
275.495	1.73296
6.37951	6.79086
15.7509	3.58042
368.623	3.15455
638.276	4.93301
746.514	1.90089
694.011	1.96051
448.746	5.94773
81.553	8.97202
13.4323	263.368
139.887	214.848

## Sheet: VirD4
CSG	IM
13.9058	29.9288
334.115	27.9034
41.3451	62.7326
41.2168	36.9973
391.291	48.5909
663.497	57.0584
791.9	29.9896
753.582	25.5886
519.641	75.1036
86.7938	75.4498
81.148	295.352
158.279	256.436
