# Supplementary material for: Differences in gastric microbiota and mucosal function between patients with chronic superficial gastritis and intestinal metaplasia
Source: Front Microbiol. 2022 Nov 17;13:950325. doi: 10.3389/fmicb.2022.950325 (PMC9712754; doi:10.3389/fmicb.2022.950325)
Supplement: Supplementary file 1 [file Data_Sheet_1.zip › Supplementary materials/Raw data of Table 2.xlsx]

## Sheet: Table2
sample	age	sex	Pepsinogen I	Pepsinogen II	Pepsinogen III	Read count	ASVs	Chao1	Shannon's diversity index	Simpson's diversity index	Faith_pd	Observed_species
CSG1	61	male	65.8	18.6	5.3	155326	140106	739.666	3.11216	0.694089	630.809	952.7
CSG3	63	female	72.3	25.4	2.3	104854	97485	1280.6	5.49009	0.890041	564.437	1217.3
CSG11	74	female	66.9	12.3	4.2	70103	65942	1464.22	4.9711	0.821413	728.643	1324.5
CSG2	36	male	98.7	35.3	8.9	74960	69560	671.568	3.21729	0.693699	254.05	575.4
CSG4	69	male	96.5	26.8	7.6	111002	103561	766.044	3.52642	0.779855	240.112	655.5
CSG5	50	female	99.8	29.1	9.9	115841	107988	902.513	3.23001	0.628101	416.516	801.2
CSG6	53	male	120.3	35.1	10.2	113398	106573	730.95	2.61001	0.467519	254.802	676.1
CSG7	28	female	115.9	36.2	7.5	85239	81646	559.413	2.83434	0.520486	247.696	540
CSG8	42	male	89.9	22.1	6.3	65814	62963	1195.6	4.65994	0.78614	567.348	1123.9
CSG9	55	male	132.5	25.6	5.8	81536	76629	608.71	3.35587	0.771124	522.866	890.1
CSG10	48	male	119.4	30.4	6.8	159063	142115	1153.2	5.12423	0.823096	565.373	1109.7
CSG12	42	female	78.8	40.5	9.4	124758	117418	640.175	3.24345	0.715698	305.698	750.1
IM01	76	female	55.2	10.5	2.2	122995	108637	711.295	4.44764	0.842246	165.566	618.4
IM02	65	female	48.6	13.4	1.7	111448	106602	645.319	2.80514	0.616304	321.552	556
IM03	56	male	44.3	15.5	3.5	69003	65294	726.4	3.96286	0.756916	275.577	691.4
IM04	57	male	42.1	20.3	4.3	113902	108372	829.913	3.49445	0.710119	363.989	729.8
IM05	73	male	60.8	12.4	2.3	94136	89150	955.943	3.6693	0.717535	475.12	858.4
IM06	42	female	55.1	15.8	1.9	74006	68953	757.085	4.42233	0.801438	282.21	720.5
IM07	63	male	53.2	18.9	4.2	108256	103969	606.741	2.90199	0.645599	218.373	522.9
IM08	55	male	27.3	21.3	1.1	121673	114075	583.832	3.42313	0.759755	190.38	506.5
IM09	47	male	68.1	16.9	2.5	73785	67710	1008.54	5.52763	0.877948	243.439	963.5
IM10	71	female	57.1	30.5	3.9	63959	59135	849.701	4.76785	0.8185	384.926	827.3
IM11	43	male	35.2	25.4	4.5	110960	102199	834.116	4.13821	0.833303	241.683	727.8
IM12	56	male	67.8	23.4	2.7	118036	110250	775.469	3.65578	0.820613	216.993	665.3
